# Supplementary material for: N‑[(Thiophen-3-yl)methyl]benzamides as Fusion Inhibitors of Influenza Virus Targeting H1 and H5 Hemagglutinins
Source: J Med Chem. 2025 Aug 29;68(17):18491–518. doi: 10.1021/acs.jmedchem.5c01357 (PMC12434670; doi:10.1021/acs.jmedchem.5c01357)
Supplement: Supplementary file 2 [file jm5c01357_si_002.csv]

COMPOUND	SMILES
1	CCOC(C1=C(N(C)C2=C1C(CN(C)C)=C(C(Br)=C2)O)CSC3=CC=CC=C3)=O
2	C[C@H]1[C@H](NCC2=C(C3CC3)C=CS2)C[C@H]4C(C)(C)[C@@H]1C4
3	CC1(C)[C@@H](O[C@@H]2O[C@H](CO)[C@@H](OC3[C@H](O)[C@H](O)[C@@H](O)[C@H](C)O3)C(O)[C@H]2O[C@H]4[C@H](O)[C@H](O)[C@@H](O)[C@H](C)O4)CC[C@@]5(C)[C@@]1([H])CC[C@]6(C)[C@]5([H])CC=C7[C@@]6(C)CC[C@]8(C(NC)=O)[C@@]7([H])CC(C)(C)CC8
4	CCN(S(=O)(C1=C(Cl)C=CC(Cl)=C1)=O)C2=CC=CC=C2C
5	CC(C)(C)C1=C(O)C=CC(O)=C1
6	CC1=C(C(NN2C3(CCC(C)CC3)SC(C)C2=O)=O)N4C(SC=C4)=N1
7	CC1=CC(C)=NC2=NC(C3=CC(Br)=CC=C3)=C(NC4=CC=C(OCCO5)C5=C4)N21
8	COC(C=C1)=CC=C1C2=C(NC3CCCCC3)N(C=CC=N4)C4=N2
9	CC(NC1=CC(N=C(C2=CC(C(N3CCN([C@@H](C4=NN(C)N=N4)C5=CC=CC=C5)CC3)=O)=NC=C2)O6)=C6C=C1)=O
10	ClC1=CC(Cl)=CC=C1C(N2CCO[C@@H](C3=CC=CC=C3)C2)=O
11a	O=C(NC1CCN(C(C)(C)C)CC1)C2=C(Cl)C=C([H])C=C2Cl
11b	O=C(NC1CCN(C(C)(C)C)CC1)C2=C(Cl)C=C(C(F)(F)F)C=C2[H]
12	O/N=C(/C(NC1=C(C)C=CC(C)=C1)=N/O)NC2=C(C)C=CC(C)=C2
13	O[C@H](C1)CC(C)(C)C[C@@]1(C)CNC2=CC(S(=O)(N)=O)=C(Cl)C=C2
14	CC1=CC=C([N+]([O-])=O)C=C1N(S(C)(=O)=O)CC(NC2=CC(C)=CC(C)=C2)=O
15	O=C(NCC1=CC=CC=C1)C2(N(CC3=CC=CC=C3)C([C@H](CC(OC)=O)NC(OC(C)(C)C)=O)=O)CCN(CC4=CC=CC=C4)CC2
16	ClC1=CC(N=S(N2CC(CN(C)C)C2)(F)=O)=CC(Cl)=C1C(N3CCO[C@@H](C4=CC=CC=C4)C3)=O
17	CC1=C(C(N2CCN(C3=CC=CC=C3OC)CC2)=O)C(C4=CC(C(F)(F)F)=CC=C4)=NO1
18	CC(C)C1=CC=CC=C1NCCN2CCCCC2
19	FC1=CC(C(NCCN2CCCCC2)=O)=CC(C(F)(F)F)=C1
20	FC1=CC(C(NCCC2=CC=CS2)=O)=CC(C(F)(F)F)=C1
21	O=S(C1=CC=C(C#N)C=C1)(NCC2=C(C)SC(C)=C2)=O
22	O=C(NCC1=C(C)SC(C)=C1)C2=CC(F)=CC(C(F)(F)F)=C2
23	O=C(NCC1=C(C)SC(C)=C1)C2=CC(Cl)=CC(C(F)(F)F)=C2
24	O=C(NCC1=C(C)SC(C)=C1)C2=CC(Br)=CC(C(F)(F)F)=C2
25	O=C(NCC1=C(C)SC(C)=C1)C2=CC(C(F)(F)F)=CC(C(F)(F)F)=C2
26	FC1=CC(C(NCC2=C(C)SC(C)=C2)=O)=CC(F)=C1
27	ClC1=CC(C(NCC2=C(C)SC(C)=C2)=O)=CC(Cl)=C1
28	BrC1=CC(C(NCC2=C(C)SC(C)=C2)=O)=CC(Br)=C1
29	CC1=CC(C(NCC2=C(C)SC(C)=C2)=O)=CC(Cl)=C1
30	FC1=CC(C(NCC2=C(C)SC(C)=C2)=O)=CC=C1
31	O=C(NCC1=C(C)SC(C)=C1)C2=CC=CC(C(F)(F)F)=C2
32	ClC1=CC(C(NCC2=C(C)SC(C)=C2)=O)=CC=C1
33	BrC1=CC(C(NCC2=C(C)SC(C)=C2)=O)=CC=C1
34	O=C(NCC1=C(C)SC(C)=C1)C2=CC=CC([N+]([O-])=O)=C2
35	O=C(NCC1=C(C)SC(C)=C1)C2=CC(F)=C(F)C(C(F)(F)F)=C2
36	O=C(NCC1=C(C)SC(C)=C1)C2=C(F)C(F)=C(F)C(C(F)(F)F)=C2
37	O=C(NCC1=C(C)SC(C)=C1)C2=C(F)C(Cl)=CC(C(F)(F)F)=C2
38	O=C(NCC1=C(C)SC(C)=C1)C2=CC(Cl)=C(F)C(C(F)(F)F)=C2
39	O=C(NCC1=C(C)SC(C)=C1)C2=CC(Cl)=CC(C(F)(F)F)=C2Cl
40	O=C(NCC1=C(C)SC(C)=C1)C2=CC=CC=C2
41	O=C(NCC1=C(C)SC(C)=C1)C2=CC=C(Cl)C=C2
42	O=C(NCC1=C(C)SC(C)=C1)C2=CC=C(C)C=C2
43	O=C(NCC1=C(C)SC(C)=C1)C2=CC=C(OC)C=C2
44	O=C(NCC1=C(C)SC(C)=C1)C2=CC(Cl)=C(Cl)C=C2
45	O=C(NCC1=CSC(C)=C1)C2=CC(F)=CC(C(F)(F)F)=C2
46	O=C(NCC1=C(C)SC=C1)C2=CC(F)=CC(C(F)(F)F)=C2
47	O=C(NCC1=CSC=C1)C2=CC(F)=CC(C(F)(F)F)=C2
48	O=C(NCC1=CSC(C)=C1)C2=CC(Cl)=CC(C(F)(F)F)=C2
49	O=C(NCC1=C(C)SC=C1)C2=CC(Cl)=CC(C(F)(F)F)=C2
50	O=C(NCC1=CSC=C1)C2=CC(Cl)=CC(C(F)(F)F)=C2
51	O=C(NCC1=CSC(C)=C1)C2=CC(F)=C(F)C(C(F)(F)F)=C2
52	O=C(NCC1=CSC(C)=C1)C2=CC(Cl)=C(F)C(C(F)(F)F)=C2
53	O=C(NCC1=CSC(C)=C1)C2=CC(Cl)=CC(C(F)(F)F)=C2Cl
54	O=C(NCC1=C(C)OC(C)=C1)C2=CC(F)=CC(C(F)(F)F)=C2
55	O=C(NCC1=C(C)OC(C)=C1)C2=CC(Cl)=CC(C(F)(F)F)=C2
56	O=C(NCC1=COC=C1)C2=CC(F)=CC(C(F)(F)F)=C2
57	O=C(NCC1=CN=CS1)C2=CC(F)=CC(C(F)(F)F)=C2
58	O=C(NCC1=NOC=C1)C2=CC(F)=CC(C(F)(F)F)=C2
59	O=C(NCC1=CC=NC=C1)C2=CC(F)=CC(C(F)(F)F)=C2
60	O=C(NCC1=NNC=C1)C2=CC(F)=CC(C(F)(F)F)=C2
61	O=C(NCC1=COC=N1)C2=CC(F)=CC(C(F)(F)F)=C2
62	O=C(NCC1=CSC=N1)C2=CC(F)=CC(C(F)(F)F)=C2
63	O=C(OCC1=C(C)SC(C)=C1)C2=CC(F)=CC(C(F)(F)F)=C2
64	CC1=CC(CNCC2=CC(F)=CC(C(F)(F)F)=C2)=C(C)S1
65	CC1=CC(C(NCC2=CC(F)=CC(C(F)(F)F)=C2)=O)=C(C)S1
