# Supplementary material for: N‑[(Thiophen-3-yl)methyl]benzamides as Fusion Inhibitors of Influenza Virus Targeting H1 and H5 Hemagglutinins
Source: J Med Chem. 2025 Aug 29;68(17):18491–518. doi: 10.1021/acs.jmedchem.5c01357 (PMC12434670; doi:10.1021/acs.jmedchem.5c01357)
Supplement: Supplementary file 3 [file jm5c01357_si_003.pdb]

CRYST1  148.594  148.594  148.594 109.47 109.47 109.47               1
ATOM      1  H1  ACE     1      55.884 101.164  22.868  1.00  0.00           H  
ATOM      2  CH3 ACE     1      56.260 102.175  23.022  1.00  0.00           C  
ATOM      3  H2  ACE     1      55.517 102.626  23.681  1.00  0.00           H  
ATOM      4  H3  ACE     1      56.390 102.712  22.082  1.00  0.00           H  
ATOM      5  C   ACE     1      57.520 102.128  23.631  1.00  0.00           C  
ATOM      6  O   ACE     1      58.280 101.176  23.456  1.00  0.00           O  
ATOM      7  N   ASP     2      57.798 103.069  24.575  1.00  0.00           N  
ATOM      8  H   ASP     2      57.114 103.755  24.864  1.00  0.00           H  
ATOM      9  CA  ASP     2      59.081 103.101  25.349  1.00  0.00           C  
ATOM     10  HA  ASP     2      59.941 102.667  24.839  1.00  0.00           H  
ATOM     11  CB  ASP     2      59.370 104.563  25.624  1.00  0.00           C  
ATOM     12  HB2 ASP     2      58.564 104.983  26.225  1.00  0.00           H  
ATOM     13  HB3 ASP     2      60.345 104.616  26.109  1.00  0.00           H  
ATOM     14  CG  ASP     2      59.561 105.457  24.414  1.00  0.00           C  
ATOM     15  OD1 ASP     2      60.067 104.963  23.331  1.00  0.00           O  
ATOM     16  OD2 ASP     2      59.366 106.702  24.495  1.00  0.00           O1-
ATOM     17  C   ASP     2      58.983 102.364  26.685  1.00  0.00           C  
ATOM     18  O   ASP     2      57.973 102.465  27.387  1.00  0.00           O  
ATOM     19  N   THR     3      59.992 101.585  27.008  1.00  0.00           N  
ATOM     20  H   THR     3      60.756 101.614  26.348  1.00  0.00           H  
ATOM     21  CA  THR     3      59.976 100.419  27.965  1.00  0.00           C  
ATOM     22  HA  THR     3      59.086 100.348  28.589  1.00  0.00           H  
ATOM     23  CB  THR     3      59.929  99.119  27.152  1.00  0.00           C  
ATOM     24  HB  THR     3      59.978  98.218  27.764  1.00  0.00           H  
ATOM     25  CG2 THR     3      58.638  98.979  26.344  1.00  0.00           C  
ATOM     26 HG21 THR     3      58.564  99.861  25.708  1.00  0.00           H  
ATOM     27 HG22 THR     3      58.661  98.037  25.796  1.00  0.00           H  
ATOM     28 HG23 THR     3      57.755  99.023  26.982  1.00  0.00           H  
ATOM     29  OG1 THR     3      60.903  99.050  26.132  1.00  0.00           O  
ATOM     30  HG1 THR     3      61.795  98.940  26.472  1.00  0.00           H  
ATOM     31  C   THR     3      61.197 100.329  28.907  1.00  0.00           C  
ATOM     32  O   THR     3      62.383 100.738  28.596  1.00  0.00           O  
ATOM     33  N   LEU     4      60.985  99.774  30.107  1.00  0.00           N  
ATOM     34  H   LEU     4      60.119  99.289  30.294  1.00  0.00           H  
ATOM     35  CA  LEU     4      61.923  99.622  31.280  1.00  0.00           C  
ATOM     36  HA  LEU     4      62.925  99.962  31.016  1.00  0.00           H  
ATOM     37  CB  LEU     4      61.473 100.572  32.466  1.00  0.00           C  
ATOM     38  HB2 LEU     4      61.409 101.594  32.092  1.00  0.00           H  
ATOM     39  HB3 LEU     4      60.457 100.294  32.745  1.00  0.00           H  
ATOM     40  CG  LEU     4      62.444 100.539  33.716  1.00  0.00           C  
ATOM     41  HG  LEU     4      62.758  99.504  33.851  1.00  0.00           H  
ATOM     42  CD1 LEU     4      63.553 101.437  33.392  1.00  0.00           C  
ATOM     43 HD11 LEU     4      64.231 101.486  34.244  1.00  0.00           H  
ATOM     44 HD12 LEU     4      64.204 101.186  32.554  1.00  0.00           H  
ATOM     45 HD13 LEU     4      63.225 102.439  33.117  1.00  0.00           H  
ATOM     46  CD2 LEU     4      61.720 101.055  35.001  1.00  0.00           C  
ATOM     47 HD21 LEU     4      62.287 100.820  35.902  1.00  0.00           H  
ATOM     48 HD22 LEU     4      61.495 102.121  34.949  1.00  0.00           H  
ATOM     49 HD23 LEU     4      60.816 100.457  35.109  1.00  0.00           H  
ATOM     50  C   LEU     4      61.983  98.124  31.686  1.00  0.00           C  
ATOM     51  O   LEU     4      60.958  97.405  31.551  1.00  0.00           O  
ATOM     52  N   CYX     5      63.100  97.708  32.248  1.00  0.00           N  
ATOM     53  H   CYX     5      63.891  98.322  32.382  1.00  0.00           H  
ATOM     54  CA  CYX     5      63.271  96.334  32.744  1.00  0.00           C  
ATOM     55  HA  CYX     5      62.260  95.993  32.969  1.00  0.00           H  
ATOM     56  CB  CYX     5      63.923  95.420  31.780  1.00  0.00           C  
ATOM     57  HB2 CYX     5      64.953  95.672  31.526  1.00  0.00           H  
ATOM     58  HB3 CYX     5      64.063  94.508  32.360  1.00  0.00           H  
ATOM     59  SG  CYX     5      62.865  94.933  30.285  1.00  0.00           S  
ATOM     60  C   CYX     5      64.124  96.362  33.986  1.00  0.00           C  
ATOM     61  O   CYX     5      65.171  96.954  33.984  1.00  0.00           O  
ATOM     62  N   ILE     6      63.624  95.813  35.053  1.00  0.00           N  
ATOM     63  H   ILE     6      62.658  95.532  34.966  1.00  0.00           H  
ATOM     64  CA  ILE     6      64.313  95.693  36.381  1.00  0.00           C  
ATOM     65  HA  ILE     6      65.132  96.405  36.479  1.00  0.00           H  
ATOM     66  CB  ILE     6      63.325  95.885  37.569  1.00  0.00           C  
ATOM     67  HB  ILE     6      62.357  95.534  37.211  1.00  0.00           H  
ATOM     68  CG2 ILE     6      63.690  95.252  38.922  1.00  0.00           C  
ATOM     69 HG21 ILE     6      63.040  95.627  39.712  1.00  0.00           H  
ATOM     70 HG22 ILE     6      63.634  94.170  38.805  1.00  0.00           H  
ATOM     71 HG23 ILE     6      64.706  95.437  39.271  1.00  0.00           H  
ATOM     72  CG1 ILE     6      63.126  97.396  37.820  1.00  0.00           C  
ATOM     73 HG12 ILE     6      62.706  97.738  36.873  1.00  0.00           H  
ATOM     74 HG13 ILE     6      62.351  97.539  38.573  1.00  0.00           H  
ATOM     75  CD1 ILE     6      64.413  98.187  38.231  1.00  0.00           C  
ATOM     76 HD11 ILE     6      65.015  98.411  37.350  1.00  0.00           H  
ATOM     77 HD12 ILE     6      64.066  99.166  38.562  1.00  0.00           H  
ATOM     78 HD13 ILE     6      65.057  97.700  38.963  1.00  0.00           H  
ATOM     79  C   ILE     6      65.035  94.378  36.521  1.00  0.00           C  
ATOM     80  O   ILE     6      64.520  93.329  36.033  1.00  0.00           O  
ATOM     81  N   GLY     7      66.131  94.363  37.283  1.00  0.00           N  
ATOM     82  H   GLY     7      66.506  95.241  37.614  1.00  0.00           H  
ATOM     83  CA  GLY     7      66.977  93.193  37.430  1.00  0.00           C  
ATOM     84  HA2 GLY     7      66.368  92.471  37.973  1.00  0.00           H  
ATOM     85  HA3 GLY     7      67.282  92.900  36.425  1.00  0.00           H  
ATOM     86  C   GLY     7      68.266  93.356  38.196  1.00  0.00           C  
ATOM     87  O   GLY     7      68.312  94.119  39.136  1.00  0.00           O  
ATOM     88  N   TYR     8      69.338  92.643  37.722  1.00  0.00           N  
ATOM     89  H   TYR     8      69.265  92.203  36.816  1.00  0.00           H  
ATOM     90  CA  TYR     8      70.613  92.420  38.437  1.00  0.00           C  
ATOM     91  HA  TYR     8      70.907  93.299  39.010  1.00  0.00           H  
ATOM     92  CB  TYR     8      70.380  91.265  39.346  1.00  0.00           C  
ATOM     93  HB2 TYR     8      71.330  91.094  39.853  1.00  0.00           H  
ATOM     94  HB3 TYR     8      69.636  91.501  40.107  1.00  0.00           H  
ATOM     95  CG  TYR     8      69.915  89.946  38.731  1.00  0.00           C  
ATOM     96  CD1 TYR     8      70.891  88.957  38.545  1.00  0.00           C  
ATOM     97  HD1 TYR     8      71.895  89.148  38.896  1.00  0.00           H  
ATOM     98  CE1 TYR     8      70.468  87.673  38.086  1.00  0.00           C  
ATOM     99  HE1 TYR     8      71.232  86.910  38.102  1.00  0.00           H  
ATOM    100  CZ  TYR     8      69.094  87.421  37.783  1.00  0.00           C  
ATOM    101  OH  TYR     8      68.649  86.156  37.595  1.00  0.00           O  
ATOM    102  HH  TYR     8      69.279  85.444  37.728  1.00  0.00           H  
ATOM    103  CE2 TYR     8      68.109  88.445  37.813  1.00  0.00           C  
ATOM    104  HE2 TYR     8      67.054  88.215  37.837  1.00  0.00           H  
ATOM    105  CD2 TYR     8      68.547  89.699  38.322  1.00  0.00           C  
ATOM    106  HD2 TYR     8      67.739  90.397  38.485  1.00  0.00           H  
ATOM    107  C   TYR     8      71.741  92.016  37.405  1.00  0.00           C  
ATOM    108  O   TYR     8      71.518  91.620  36.323  1.00  0.00           O  
ATOM    109  N   HIE     9      72.981  92.181  37.867  1.00  0.00           N  
ATOM    110  H   HIE     9      73.124  92.292  38.860  1.00  0.00           H  
ATOM    111  CA  HIE     9      74.279  91.918  37.114  1.00  0.00           C  
ATOM    112  HA  HIE     9      74.107  91.922  36.037  1.00  0.00           H  
ATOM    113  CB  HIE     9      75.310  92.939  37.480  1.00  0.00           C  
ATOM    114  HB2 HIE     9      75.081  93.921  37.065  1.00  0.00           H  
ATOM    115  HB3 HIE     9      75.305  93.041  38.565  1.00  0.00           H  
ATOM    116  CG  HIE     9      76.721  92.591  37.156  1.00  0.00           C  
ATOM    117  ND1 HIE     9      77.273  92.372  35.869  1.00  0.00           N  
ATOM    118  CE1 HIE     9      78.508  91.991  36.050  1.00  0.00           C  
ATOM    119  HE1 HIE     9      79.210  91.636  35.310  1.00  0.00           H  
ATOM    120  NE2 HIE     9      78.776  91.864  37.364  1.00  0.00           N  
ATOM    121  HE2 HIE     9      79.677  91.677  37.781  1.00  0.00           H  
ATOM    122  CD2 HIE     9      77.681  92.377  38.052  1.00  0.00           C  
ATOM    123  HD2 HIE     9      77.507  92.541  39.105  1.00  0.00           H  
ATOM    124  C   HIE     9      74.799  90.518  37.419  1.00  0.00           C  
ATOM    125  O   HIE     9      74.872  90.055  38.590  1.00  0.00           O  
ATOM    126  N   ALA    10      75.234  89.836  36.348  1.00  0.00           N  
ATOM    127  H   ALA    10      75.318  90.411  35.522  1.00  0.00           H  
ATOM    128  CA  ALA    10      75.858  88.446  36.441  1.00  0.00           C  
ATOM    129  HA  ALA    10      75.755  88.086  37.465  1.00  0.00           H  
ATOM    130  CB  ALA    10      74.881  87.550  35.744  1.00  0.00           C  
ATOM    131  HB1 ALA    10      75.082  86.481  35.808  1.00  0.00           H  
ATOM    132  HB2 ALA    10      73.869  87.785  36.073  1.00  0.00           H  
ATOM    133  HB3 ALA    10      74.815  87.903  34.715  1.00  0.00           H  
ATOM    134  C   ALA    10      77.281  88.346  35.908  1.00  0.00           C  
ATOM    135  O   ALA    10      77.619  88.870  34.857  1.00  0.00           O  
ATOM    136  N   ASN    11      78.051  87.681  36.762  1.00  0.00           N  
ATOM    137  H   ASN    11      77.661  87.069  37.464  1.00  0.00           H  
ATOM    138  CA  ASN    11      79.503  87.643  36.520  1.00  0.00           C  
ATOM    139  HA  ASN    11      79.697  88.612  36.060  1.00  0.00           H  
ATOM    140  CB  ASN    11      80.231  87.347  37.838  1.00  0.00           C  
ATOM    141  HB2 ASN    11      79.672  86.574  38.366  1.00  0.00           H  
ATOM    142  HB3 ASN    11      81.248  87.030  37.606  1.00  0.00           H  
ATOM    143  CG  ASN    11      80.391  88.527  38.720  1.00  0.00           C  
ATOM    144  OD1 ASN    11      79.739  89.572  38.389  1.00  0.00           O  
ATOM    145  ND2 ASN    11      81.210  88.529  39.814  1.00  0.00           N  
ATOM    146 HD21 ASN    11      81.437  89.419  40.234  1.00  0.00           H  
ATOM    147 HD22 ASN    11      81.643  87.688  40.169  1.00  0.00           H  
ATOM    148  C   ASN    11      79.851  86.495  35.493  1.00  0.00           C  
ATOM    149  O   ASN    11      79.227  85.448  35.485  1.00  0.00           O  
ATOM    150  N   ASN    12      80.836  86.847  34.701  1.00  0.00           N  
ATOM    151  H   ASN    12      81.275  87.717  34.969  1.00  0.00           H  
ATOM    152  CA  ASN    12      81.537  85.914  33.787  1.00  0.00           C  
ATOM    153  HA  ASN    12      80.819  85.348  33.194  1.00  0.00           H  
ATOM    154  CB  ASN    12      82.569  86.700  32.791  1.00  0.00           C  
ATOM    155  HB2 ASN    12      82.089  87.627  32.479  1.00  0.00           H  
ATOM    156  HB3 ASN    12      83.488  86.987  33.302  1.00  0.00           H  
ATOM    157  CG  ASN    12      82.955  85.968  31.557  1.00  0.00           C  
ATOM    158  OD1 ASN    12      82.307  85.019  31.168  1.00  0.00           O  
ATOM    159  ND2 ASN    12      83.983  86.416  30.831  1.00  0.00           N  
ATOM    160 HD21 ASN    12      84.216  85.852  30.026  1.00  0.00           H  
ATOM    161 HD22 ASN    12      84.467  87.297  30.931  1.00  0.00           H  
ATOM    162  C   ASN    12      82.334  84.873  34.647  1.00  0.00           C  
ATOM    163  O   ASN    12      82.209  83.666  34.472  1.00  0.00           O  
ATOM    164  N   SER    13      83.262  85.386  35.471  1.00  0.00           N  
ATOM    165  H   SER    13      83.325  86.394  35.450  1.00  0.00           H  
ATOM    166  CA  SER    13      84.065  84.580  36.378  1.00  0.00           C  
ATOM    167  HA  SER    13      84.433  83.677  35.891  1.00  0.00           H  
ATOM    168  CB  SER    13      85.342  85.317  36.741  1.00  0.00           C  
ATOM    169  HB2 SER    13      85.855  85.509  35.799  1.00  0.00           H  
ATOM    170  HB3 SER    13      85.160  86.295  37.187  1.00  0.00           H  
ATOM    171  OG  SER    13      86.212  84.619  37.631  1.00  0.00           O  
ATOM    172  HG  SER    13      87.032  85.031  37.351  1.00  0.00           H  
ATOM    173  C   SER    13      83.237  84.308  37.690  1.00  0.00           C  
ATOM    174  O   SER    13      82.854  85.281  38.387  1.00  0.00           O  
ATOM    175  N   THR    14      82.893  83.027  37.980  1.00  0.00           N  
ATOM    176  H   THR    14      83.249  82.332  37.340  1.00  0.00           H  
ATOM    177  CA  THR    14      81.967  82.711  39.104  1.00  0.00           C  
ATOM    178  HA  THR    14      81.650  83.580  39.680  1.00  0.00           H  
ATOM    179  CB  THR    14      80.634  82.193  38.445  1.00  0.00           C  
ATOM    180  HB  THR    14      80.343  82.900  37.669  1.00  0.00           H  
ATOM    181  CG2 THR    14      80.666  80.785  37.886  1.00  0.00           C  
ATOM    182 HG21 THR    14      81.569  80.584  37.310  1.00  0.00           H  
ATOM    183 HG22 THR    14      80.845  80.079  38.697  1.00  0.00           H  
ATOM    184 HG23 THR    14      79.836  80.485  37.247  1.00  0.00           H  
ATOM    185  OG1 THR    14      79.622  82.188  39.326  1.00  0.00           O  
ATOM    186  HG1 THR    14      80.008  81.905  40.158  1.00  0.00           H  
ATOM    187  C   THR    14      82.526  81.700  40.167  1.00  0.00           C  
ATOM    188  O   THR    14      83.081  80.681  39.802  1.00  0.00           O  
ATOM    189  N   ASP    15      82.411  82.016  41.439  1.00  0.00           N  
ATOM    190  H   ASP    15      81.949  82.869  41.720  1.00  0.00           H  
ATOM    191  CA  ASP    15      82.709  81.024  42.479  1.00  0.00           C  
ATOM    192  HA  ASP    15      83.537  80.406  42.130  1.00  0.00           H  
ATOM    193  CB  ASP    15      83.014  81.796  43.777  1.00  0.00           C  
ATOM    194  HB2 ASP    15      82.152  82.430  43.983  1.00  0.00           H  
ATOM    195  HB3 ASP    15      83.136  81.041  44.555  1.00  0.00           H  
ATOM    196  CG  ASP    15      84.332  82.568  43.860  1.00  0.00           C  
ATOM    197  OD1 ASP    15      85.270  82.103  43.178  1.00  0.00           O  
ATOM    198  OD2 ASP    15      84.407  83.586  44.595  1.00  0.00           O1-
ATOM    199  C   ASP    15      81.528  80.016  42.596  1.00  0.00           C  
ATOM    200  O   ASP    15      80.573  80.005  41.844  1.00  0.00           O  
ATOM    201  N   THR    16      81.619  79.038  43.512  1.00  0.00           N  
ATOM    202  H   THR    16      82.459  78.978  44.069  1.00  0.00           H  
ATOM    203  CA  THR    16      80.538  78.132  43.861  1.00  0.00           C  
ATOM    204  HA  THR    16      79.610  78.607  43.543  1.00  0.00           H  
ATOM    205  CB  THR    16      80.688  76.865  42.888  1.00  0.00           C  
ATOM    206  HB  THR    16      80.599  77.221  41.862  1.00  0.00           H  
ATOM    207  CG2 THR    16      81.973  76.107  42.929  1.00  0.00           C  
ATOM    208 HG21 THR    16      82.814  76.790  43.050  1.00  0.00           H  
ATOM    209 HG22 THR    16      82.009  75.499  43.833  1.00  0.00           H  
ATOM    210 HG23 THR    16      82.199  75.507  42.048  1.00  0.00           H  
ATOM    211  OG1 THR    16      79.582  76.016  43.156  1.00  0.00           O  
ATOM    212  HG1 THR    16      79.803  75.151  42.805  1.00  0.00           H  
ATOM    213  C   THR    16      80.560  77.795  45.353  1.00  0.00           C  
ATOM    214  O   THR    16      81.623  77.802  45.945  1.00  0.00           O  
ATOM    215  N   VAL    17      79.410  77.453  45.898  1.00  0.00           N  
ATOM    216  H   VAL    17      78.628  77.469  45.260  1.00  0.00           H  
ATOM    217  CA  VAL    17      79.157  77.208  47.275  1.00  0.00           C  
ATOM    218  HA  VAL    17      80.100  76.971  47.768  1.00  0.00           H  
ATOM    219  CB  VAL    17      78.565  78.487  48.009  1.00  0.00           C  
ATOM    220  HB  VAL    17      78.333  78.249  49.047  1.00  0.00           H  
ATOM    221  CG1 VAL    17      79.592  79.594  48.048  1.00  0.00           C  
ATOM    222 HG11 VAL    17      79.196  80.449  48.595  1.00  0.00           H  
ATOM    223 HG12 VAL    17      80.533  79.227  48.458  1.00  0.00           H  
ATOM    224 HG13 VAL    17      79.890  80.020  47.089  1.00  0.00           H  
ATOM    225  CG2 VAL    17      77.308  79.065  47.475  1.00  0.00           C  
ATOM    226 HG21 VAL    17      76.843  79.678  48.246  1.00  0.00           H  
ATOM    227 HG22 VAL    17      77.593  79.574  46.555  1.00  0.00           H  
ATOM    228 HG23 VAL    17      76.576  78.290  47.247  1.00  0.00           H  
ATOM    229  C   VAL    17      78.181  76.029  47.395  1.00  0.00           C  
ATOM    230  O   VAL    17      77.532  75.642  46.406  1.00  0.00           O  
ATOM    231  N   ASP    18      78.009  75.514  48.565  1.00  0.00           N  
ATOM    232  H   ASP    18      78.630  75.794  49.310  1.00  0.00           H  
ATOM    233  CA  ASP    18      76.911  74.631  48.923  1.00  0.00           C  
ATOM    234  HA  ASP    18      76.328  74.349  48.046  1.00  0.00           H  
ATOM    235  CB  ASP    18      77.488  73.336  49.606  1.00  0.00           C  
ATOM    236  HB2 ASP    18      78.013  73.742  50.471  1.00  0.00           H  
ATOM    237  HB3 ASP    18      76.735  72.693  50.061  1.00  0.00           H  
ATOM    238  CG  ASP    18      78.554  72.580  48.822  1.00  0.00           C  
ATOM    239  OD1 ASP    18      79.457  72.058  49.557  1.00  0.00           O  
ATOM    240  OD2 ASP    18      78.465  72.424  47.618  1.00  0.00           O1-
ATOM    241  C   ASP    18      76.026  75.411  49.894  1.00  0.00           C  
ATOM    242  O   ASP    18      76.438  76.315  50.548  1.00  0.00           O  
ATOM    243  N   THR    19      74.724  75.169  49.915  1.00  0.00           N  
ATOM    244  H   THR    19      74.478  74.419  49.285  1.00  0.00           H  
ATOM    245  CA  THR    19      73.728  75.697  50.791  1.00  0.00           C  
ATOM    246  HA  THR    19      74.276  76.359  51.463  1.00  0.00           H  
ATOM    247  CB  THR    19      72.579  76.424  50.040  1.00  0.00           C  
ATOM    248  HB  THR    19      72.220  77.244  50.662  1.00  0.00           H  
ATOM    249  CG2 THR    19      72.952  76.949  48.657  1.00  0.00           C  
ATOM    250 HG21 THR    19      73.195  76.116  47.996  1.00  0.00           H  
ATOM    251 HG22 THR    19      72.144  77.539  48.226  1.00  0.00           H  
ATOM    252 HG23 THR    19      73.884  77.501  48.532  1.00  0.00           H  
ATOM    253  OG1 THR    19      71.387  75.681  49.906  1.00  0.00           O  
ATOM    254  HG1 THR    19      70.717  76.195  49.450  1.00  0.00           H  
ATOM    255  C   THR    19      73.185  74.517  51.647  1.00  0.00           C  
ATOM    256  O   THR    19      73.558  73.363  51.387  1.00  0.00           O  
ATOM    257  N   VAL    20      72.352  74.804  52.660  1.00  0.00           N  
ATOM    258  H   VAL    20      72.186  75.774  52.885  1.00  0.00           H  
ATOM    259  CA  VAL    20      71.796  73.652  53.380  1.00  0.00           C  
ATOM    260  HA  VAL    20      72.576  72.996  53.766  1.00  0.00           H  
ATOM    261  CB  VAL    20      71.144  74.181  54.790  1.00  0.00           C  
ATOM    262  HB  VAL    20      71.507  75.174  55.055  1.00  0.00           H  
ATOM    263  CG1 VAL    20      69.642  74.401  54.668  1.00  0.00           C  
ATOM    264 HG11 VAL    20      69.080  73.508  54.392  1.00  0.00           H  
ATOM    265 HG12 VAL    20      69.194  74.703  55.615  1.00  0.00           H  
ATOM    266 HG13 VAL    20      69.322  75.148  53.941  1.00  0.00           H  
ATOM    267  CG2 VAL    20      71.430  73.208  55.995  1.00  0.00           C  
ATOM    268 HG21 VAL    20      72.515  73.240  56.104  1.00  0.00           H  
ATOM    269 HG22 VAL    20      71.015  73.469  56.968  1.00  0.00           H  
ATOM    270 HG23 VAL    20      71.065  72.223  55.703  1.00  0.00           H  
ATOM    271  C   VAL    20      70.834  72.741  52.586  1.00  0.00           C  
ATOM    272  O   VAL    20      70.614  71.651  52.934  1.00  0.00           O  
ATOM    273  N   LEU    21      70.115  73.344  51.591  1.00  0.00           N  
ATOM    274  H   LEU    21      70.232  74.339  51.463  1.00  0.00           H  
ATOM    275  CA  LEU    21      69.299  72.716  50.635  1.00  0.00           C  
ATOM    276  HA  LEU    21      68.674  71.917  51.034  1.00  0.00           H  
ATOM    277  CB  LEU    21      68.352  73.884  50.083  1.00  0.00           C  
ATOM    278  HB2 LEU    21      68.955  74.774  49.902  1.00  0.00           H  
ATOM    279  HB3 LEU    21      67.827  73.578  49.177  1.00  0.00           H  
ATOM    280  CG  LEU    21      67.175  74.029  51.123  1.00  0.00           C  
ATOM    281  HG  LEU    21      67.590  73.934  52.127  1.00  0.00           H  
ATOM    282  CD1 LEU    21      66.559  75.421  51.001  1.00  0.00           C  
ATOM    283 HD11 LEU    21      67.255  76.254  50.898  1.00  0.00           H  
ATOM    284 HD12 LEU    21      65.857  75.435  50.167  1.00  0.00           H  
ATOM    285 HD13 LEU    21      65.940  75.808  51.810  1.00  0.00           H  
ATOM    286  CD2 LEU    21      66.106  72.961  51.113  1.00  0.00           C  
ATOM    287 HD21 LEU    21      66.632  72.034  51.340  1.00  0.00           H  
ATOM    288 HD22 LEU    21      65.414  73.323  51.874  1.00  0.00           H  
ATOM    289 HD23 LEU    21      65.544  72.860  50.185  1.00  0.00           H  
ATOM    290  C   LEU    21      70.063  72.153  49.493  1.00  0.00           C  
ATOM    291  O   LEU    21      69.569  71.185  49.012  1.00  0.00           O  
ATOM    292  N   GLU    22      71.158  72.772  49.023  1.00  0.00           N  
ATOM    293  H   GLU    22      71.537  73.623  49.413  1.00  0.00           H  
ATOM    294  CA  GLU    22      71.662  72.381  47.670  1.00  0.00           C  
ATOM    295  HA  GLU    22      71.281  71.389  47.425  1.00  0.00           H  
ATOM    296  CB  GLU    22      71.067  73.484  46.717  1.00  0.00           C  
ATOM    297  HB2 GLU    22      69.998  73.575  46.912  1.00  0.00           H  
ATOM    298  HB3 GLU    22      71.501  74.454  46.959  1.00  0.00           H  
ATOM    299  CG  GLU    22      71.269  73.049  45.277  1.00  0.00           C  
ATOM    300  HG2 GLU    22      72.346  73.022  45.114  1.00  0.00           H  
ATOM    301  HG3 GLU    22      70.805  72.086  45.065  1.00  0.00           H  
ATOM    302  CD  GLU    22      70.607  73.976  44.272  1.00  0.00           C  
ATOM    303  OE1 GLU    22      69.568  74.634  44.576  1.00  0.00           O  
ATOM    304  OE2 GLU    22      70.967  73.837  43.101  1.00  0.00           O1-
ATOM    305  C   GLU    22      73.209  72.341  47.643  1.00  0.00           C  
ATOM    306  O   GLU    22      73.916  73.170  48.222  1.00  0.00           O  
ATOM    307  N   LYS    23      73.739  71.470  46.812  1.00  0.00           N  
ATOM    308  H   LYS    23      73.170  70.730  46.426  1.00  0.00           H  
ATOM    309  CA  LYS    23      75.105  71.410  46.431  1.00  0.00           C  
ATOM    310  HA  LYS    23      75.617  71.794  47.313  1.00  0.00           H  
ATOM    311  CB  LYS    23      75.475  69.974  46.308  1.00  0.00           C  
ATOM    312  HB2 LYS    23      74.785  69.394  45.695  1.00  0.00           H  
ATOM    313  HB3 LYS    23      76.468  69.962  45.857  1.00  0.00           H  
ATOM    314  CG  LYS    23      75.769  69.318  47.656  1.00  0.00           C  
ATOM    315  HG2 LYS    23      76.573  69.843  48.171  1.00  0.00           H  
ATOM    316  HG3 LYS    23      74.829  69.403  48.202  1.00  0.00           H  
ATOM    317  CD  LYS    23      76.129  67.837  47.510  1.00  0.00           C  
ATOM    318  HD2 LYS    23      75.293  67.266  47.105  1.00  0.00           H  
ATOM    319  HD3 LYS    23      76.950  67.617  46.828  1.00  0.00           H  
ATOM    320  CE  LYS    23      76.338  67.239  48.894  1.00  0.00           C  
ATOM    321  HE2 LYS    23      76.359  66.154  48.793  1.00  0.00           H  
ATOM    322  HE3 LYS    23      77.334  67.395  49.310  1.00  0.00           H  
ATOM    323  NZ  LYS    23      75.355  67.577  49.910  1.00  0.00           N1+
ATOM    324  HZ1 LYS    23      74.403  67.538  49.573  1.00  0.00           H  
ATOM    325  HZ2 LYS    23      75.351  66.821  50.579  1.00  0.00           H  
ATOM    326  HZ3 LYS    23      75.571  68.469  50.333  1.00  0.00           H  
ATOM    327  C   LYS    23      75.399  72.227  45.201  1.00  0.00           C  
ATOM    328  O   LYS    23      74.620  72.218  44.251  1.00  0.00           O  
ATOM    329  N   ASN    24      76.574  72.887  45.182  1.00  0.00           N  
ATOM    330  H   ASN    24      77.109  72.874  46.039  1.00  0.00           H  
ATOM    331  CA  ASN    24      77.363  73.416  44.040  1.00  0.00           C  
ATOM    332  HA  ASN    24      78.194  73.918  44.536  1.00  0.00           H  
ATOM    333  CB  ASN    24      77.866  72.312  43.119  1.00  0.00           C  
ATOM    334  HB2 ASN    24      78.046  71.463  43.779  1.00  0.00           H  
ATOM    335  HB3 ASN    24      77.080  71.997  42.432  1.00  0.00           H  
ATOM    336  CG  ASN    24      79.142  72.832  42.426  1.00  0.00           C  
ATOM    337  OD1 ASN    24      80.247  72.500  42.786  1.00  0.00           O  
ATOM    338  ND2 ASN    24      79.042  73.704  41.478  1.00  0.00           N  
ATOM    339 HD21 ASN    24      79.889  74.017  41.025  1.00  0.00           H  
ATOM    340 HD22 ASN    24      78.115  74.057  41.286  1.00  0.00           H  
ATOM    341  C   ASN    24      76.568  74.526  43.260  1.00  0.00           C  
ATOM    342  O   ASN    24      76.493  74.545  42.056  1.00  0.00           O  
ATOM    343  N   VAL    25      75.986  75.434  44.070  1.00  0.00           N  
ATOM    344  H   VAL    25      76.173  75.370  45.060  1.00  0.00           H  
ATOM    345  CA  VAL    25      75.439  76.676  43.601  1.00  0.00           C  
ATOM    346  HA  VAL    25      74.887  76.439  42.692  1.00  0.00           H  
ATOM    347  CB  VAL    25      74.600  77.211  44.754  1.00  0.00           C  
ATOM    348  HB  VAL    25      75.268  77.203  45.616  1.00  0.00           H  
ATOM    349  CG1 VAL    25      73.917  78.575  44.562  1.00  0.00           C  
ATOM    350 HG11 VAL    25      74.623  79.403  44.510  1.00  0.00           H  
ATOM    351 HG12 VAL    25      73.400  78.617  43.603  1.00  0.00           H  
ATOM    352 HG13 VAL    25      73.200  78.695  45.374  1.00  0.00           H  
ATOM    353  CG2 VAL    25      73.461  76.224  44.877  1.00  0.00           C  
ATOM    354 HG21 VAL    25      73.847  75.267  45.229  1.00  0.00           H  
ATOM    355 HG22 VAL    25      72.785  76.585  45.651  1.00  0.00           H  
ATOM    356 HG23 VAL    25      72.972  76.201  43.903  1.00  0.00           H  
ATOM    357  C   VAL    25      76.521  77.610  43.187  1.00  0.00           C  
ATOM    358  O   VAL    25      77.289  78.158  43.989  1.00  0.00           O  
ATOM    359  N   THR    26      76.559  77.883  41.873  1.00  0.00           N  
ATOM    360  H   THR    26      75.891  77.489  41.226  1.00  0.00           H  
ATOM    361  CA  THR    26      77.375  78.993  41.284  1.00  0.00           C  
ATOM    362  HA  THR    26      78.404  78.963  41.643  1.00  0.00           H  
ATOM    363  CB  THR    26      77.478  78.818  39.792  1.00  0.00           C  
ATOM    364  HB  THR    26      78.180  79.570  39.430  1.00  0.00           H  
ATOM    365  CG2 THR    26      78.002  77.454  39.330  1.00  0.00           C  
ATOM    366 HG21 THR    26      78.308  76.824  40.165  1.00  0.00           H  
ATOM    367 HG22 THR    26      77.335  76.923  38.650  1.00  0.00           H  
ATOM    368 HG23 THR    26      78.914  77.638  38.762  1.00  0.00           H  
ATOM    369  OG1 THR    26      76.193  78.943  39.142  1.00  0.00           O  
ATOM    370  HG1 THR    26      75.779  78.079  39.200  1.00  0.00           H  
ATOM    371  C   THR    26      76.985  80.382  41.701  1.00  0.00           C  
ATOM    372  O   THR    26      75.746  80.713  41.805  1.00  0.00           O  
ATOM    373  N   VAL    27      77.930  81.178  42.207  1.00  0.00           N  
ATOM    374  H   VAL    27      78.842  80.743  42.214  1.00  0.00           H  
ATOM    375  CA  VAL    27      77.734  82.469  42.873  1.00  0.00           C  
ATOM    376  HA  VAL    27      76.715  82.818  42.709  1.00  0.00           H  
ATOM    377  CB  VAL    27      77.736  82.167  44.362  1.00  0.00           C  
ATOM    378  HB  VAL    27      76.971  81.430  44.606  1.00  0.00           H  
ATOM    379  CG1 VAL    27      79.019  81.707  44.844  1.00  0.00           C  
ATOM    380 HG11 VAL    27      78.971  81.454  45.903  1.00  0.00           H  
ATOM    381 HG12 VAL    27      79.273  80.738  44.415  1.00  0.00           H  
ATOM    382 HG13 VAL    27      79.779  82.476  44.705  1.00  0.00           H  
ATOM    383  CG2 VAL    27      77.354  83.414  45.103  1.00  0.00           C  
ATOM    384 HG21 VAL    27      76.336  83.743  44.897  1.00  0.00           H  
ATOM    385 HG22 VAL    27      77.536  83.196  46.155  1.00  0.00           H  
ATOM    386 HG23 VAL    27      77.946  84.318  44.959  1.00  0.00           H  
ATOM    387  C   VAL    27      78.763  83.502  42.473  1.00  0.00           C  
ATOM    388  O   VAL    27      79.970  83.173  42.318  1.00  0.00           O  
ATOM    389  N   THR    28      78.340  84.722  42.139  1.00  0.00           N  
ATOM    390  H   THR    28      77.391  84.977  42.372  1.00  0.00           H  
ATOM    391  CA  THR    28      79.200  85.752  41.473  1.00  0.00           C  
ATOM    392  HA  THR    28      79.323  85.464  40.429  1.00  0.00           H  
ATOM    393  CB  THR    28      78.419  87.017  41.257  1.00  0.00           C  
ATOM    394  HB  THR    28      78.918  87.835  40.738  1.00  0.00           H  
ATOM    395  CG2 THR    28      77.129  86.856  40.413  1.00  0.00           C  
ATOM    396 HG21 THR    28      77.431  86.851  39.365  1.00  0.00           H  
ATOM    397 HG22 THR    28      76.548  86.001  40.758  1.00  0.00           H  
ATOM    398 HG23 THR    28      76.509  87.748  40.503  1.00  0.00           H  
ATOM    399  OG1 THR    28      77.910  87.568  42.491  1.00  0.00           O  
ATOM    400  HG1 THR    28      77.354  88.334  42.336  1.00  0.00           H  
ATOM    401  C   THR    28      80.502  86.143  42.358  1.00  0.00           C  
ATOM    402  O   THR    28      81.531  86.459  41.756  1.00  0.00           O  
ATOM    403  N   HIE    29      80.461  86.113  43.730  1.00  0.00           N  
ATOM    404  H   HIE    29      79.671  85.621  44.121  1.00  0.00           H  
ATOM    405  CA  HIE    29      81.562  86.360  44.639  1.00  0.00           C  
ATOM    406  HA  HIE    29      82.475  85.926  44.231  1.00  0.00           H  
ATOM    407  CB  HIE    29      81.864  87.827  44.836  1.00  0.00           C  
ATOM    408  HB2 HIE    29      82.539  87.980  45.678  1.00  0.00           H  
ATOM    409  HB3 HIE    29      82.334  88.163  43.912  1.00  0.00           H  
ATOM    410  CG  HIE    29      80.682  88.721  44.982  1.00  0.00           C  
ATOM    411  ND1 HIE    29      80.219  89.237  46.204  1.00  0.00           N  
ATOM    412  CE1 HIE    29      79.103  90.008  45.999  1.00  0.00           C  
ATOM    413  HE1 HIE    29      78.439  90.449  46.727  1.00  0.00           H  
ATOM    414  NE2 HIE    29      78.965  90.123  44.636  1.00  0.00           N  
ATOM    415  HE2 HIE    29      78.260  90.631  44.121  1.00  0.00           H  
ATOM    416  CD2 HIE    29      79.878  89.274  44.025  1.00  0.00           C  
ATOM    417  HD2 HIE    29      80.006  89.139  42.961  1.00  0.00           H  
ATOM    418  C   HIE    29      81.371  85.634  45.955  1.00  0.00           C  
ATOM    419  O   HIE    29      80.238  85.405  46.316  1.00  0.00           O  
ATOM    420  N   SER    30      82.428  85.211  46.554  1.00  0.00           N  
ATOM    421  H   SER    30      83.320  85.601  46.284  1.00  0.00           H  
ATOM    422  CA  SER    30      82.479  84.478  47.799  1.00  0.00           C  
ATOM    423  HA  SER    30      81.509  84.680  48.254  1.00  0.00           H  
ATOM    424  CB  SER    30      82.489  83.000  47.574  1.00  0.00           C  
ATOM    425  HB2 SER    30      82.199  82.511  48.504  1.00  0.00           H  
ATOM    426  HB3 SER    30      81.655  82.783  46.907  1.00  0.00           H  
ATOM    427  OG  SER    30      83.775  82.642  47.094  1.00  0.00           O  
ATOM    428  HG  SER    30      83.976  83.069  46.258  1.00  0.00           H  
ATOM    429  C   SER    30      83.651  84.960  48.758  1.00  0.00           C  
ATOM    430  O   SER    30      84.462  85.802  48.429  1.00  0.00           O  
ATOM    431  N   VAL    31      83.813  84.436  49.976  1.00  0.00           N  
ATOM    432  H   VAL    31      82.978  83.912  50.194  1.00  0.00           H  
ATOM    433  CA  VAL    31      84.827  84.652  50.976  1.00  0.00           C  
ATOM    434  HA  VAL    31      85.772  85.086  50.650  1.00  0.00           H  
ATOM    435  CB  VAL    31      84.323  85.693  52.087  1.00  0.00           C  
ATOM    436  HB  VAL    31      83.269  85.513  52.299  1.00  0.00           H  
ATOM    437  CG1 VAL    31      85.106  85.635  53.362  1.00  0.00           C  
ATOM    438 HG11 VAL    31      86.158  85.601  53.079  1.00  0.00           H  
ATOM    439 HG12 VAL    31      84.804  86.539  53.891  1.00  0.00           H  
ATOM    440 HG13 VAL    31      84.828  84.818  54.028  1.00  0.00           H  
ATOM    441  CG2 VAL    31      84.312  87.117  51.626  1.00  0.00           C  
ATOM    442 HG21 VAL    31      83.798  87.756  52.343  1.00  0.00           H  
ATOM    443 HG22 VAL    31      85.325  87.520  51.596  1.00  0.00           H  
ATOM    444 HG23 VAL    31      83.928  87.082  50.606  1.00  0.00           H  
ATOM    445  C   VAL    31      85.124  83.267  51.587  1.00  0.00           C  
ATOM    446  O   VAL    31      84.314  82.340  51.419  1.00  0.00           O  
ATOM    447  N   ASN    32      86.387  83.109  52.073  1.00  0.00           N  
ATOM    448  H   ASN    32      87.106  83.817  52.015  1.00  0.00           H  
ATOM    449  CA  ASN    32      86.744  81.910  52.724  1.00  0.00           C  
ATOM    450  HA  ASN    32      86.016  81.138  52.476  1.00  0.00           H  
ATOM    451  CB  ASN    32      88.107  81.383  52.216  1.00  0.00           C  
ATOM    452  HB2 ASN    32      88.015  81.078  51.174  1.00  0.00           H  
ATOM    453  HB3 ASN    32      88.814  82.203  52.340  1.00  0.00           H  
ATOM    454  CG  ASN    32      88.617  80.231  52.954  1.00  0.00           C  
ATOM    455  OD1 ASN    32      88.014  79.407  53.514  1.00  0.00           O  
ATOM    456  ND2 ASN    32      89.913  80.165  52.996  1.00  0.00           N  
ATOM    457 HD21 ASN    32      90.402  79.503  53.581  1.00  0.00           H  
ATOM    458 HD22 ASN    32      90.396  80.872  52.461  1.00  0.00           H  
ATOM    459  C   ASN    32      86.664  82.189  54.288  1.00  0.00           C  
ATOM    460  O   ASN    32      87.059  83.246  54.703  1.00  0.00           O  
ATOM    461  N   LEU    33      86.331  81.164  55.126  1.00  0.00           N  
ATOM    462  H   LEU    33      86.108  80.277  54.697  1.00  0.00           H  
ATOM    463  CA  LEU    33      86.402  81.258  56.589  1.00  0.00           C  
ATOM    464  HA  LEU    33      86.612  82.281  56.903  1.00  0.00           H  
ATOM    465  CB  LEU    33      84.967  81.033  57.081  1.00  0.00           C  
ATOM    466  HB2 LEU    33      84.544  80.104  56.698  1.00  0.00           H  
ATOM    467  HB3 LEU    33      85.000  80.758  58.135  1.00  0.00           H  
ATOM    468  CG  LEU    33      84.020  82.175  56.754  1.00  0.00           C  
ATOM    469  HG  LEU    33      83.926  82.220  55.669  1.00  0.00           H  
ATOM    470  CD1 LEU    33      82.688  81.942  57.501  1.00  0.00           C  
ATOM    471 HD11 LEU    33      82.011  82.780  57.334  1.00  0.00           H  
ATOM    472 HD12 LEU    33      82.090  81.069  57.241  1.00  0.00           H  
ATOM    473 HD13 LEU    33      82.971  81.799  58.544  1.00  0.00           H  
ATOM    474  CD2 LEU    33      84.454  83.658  57.163  1.00  0.00           C  
ATOM    475 HD21 LEU    33      85.032  83.746  58.083  1.00  0.00           H  
ATOM    476 HD22 LEU    33      85.281  83.947  56.514  1.00  0.00           H  
ATOM    477 HD23 LEU    33      83.695  84.434  57.067  1.00  0.00           H  
ATOM    478  C   LEU    33      87.301  80.193  57.276  1.00  0.00           C  
ATOM    479  O   LEU    33      87.542  80.225  58.442  1.00  0.00           O  
ATOM    480  N   LEU    34      87.896  79.238  56.534  1.00  0.00           N  
ATOM    481  H   LEU    34      87.806  79.331  55.532  1.00  0.00           H  
ATOM    482  CA  LEU    34      88.758  78.107  57.000  1.00  0.00           C  
ATOM    483  HA  LEU    34      88.902  78.247  58.071  1.00  0.00           H  
ATOM    484  CB  LEU    34      88.038  76.800  56.710  1.00  0.00           C  
ATOM    485  HB2 LEU    34      87.149  76.742  57.338  1.00  0.00           H  
ATOM    486  HB3 LEU    34      87.761  76.916  55.663  1.00  0.00           H  
ATOM    487  CG  LEU    34      88.850  75.545  56.799  1.00  0.00           C  
ATOM    488  HG  LEU    34      89.653  75.532  56.062  1.00  0.00           H  
ATOM    489  CD1 LEU    34      89.401  75.289  58.223  1.00  0.00           C  
ATOM    490 HD11 LEU    34      88.504  75.201  58.836  1.00  0.00           H  
ATOM    491 HD12 LEU    34      89.965  74.359  58.290  1.00  0.00           H  
ATOM    492 HD13 LEU    34      90.073  76.099  58.507  1.00  0.00           H  
ATOM    493  CD2 LEU    34      87.934  74.351  56.358  1.00  0.00           C  
ATOM    494 HD21 LEU    34      87.533  74.671  55.396  1.00  0.00           H  
ATOM    495 HD22 LEU    34      88.500  73.421  56.294  1.00  0.00           H  
ATOM    496 HD23 LEU    34      87.111  74.213  57.059  1.00  0.00           H  
ATOM    497  C   LEU    34      90.157  78.311  56.329  1.00  0.00           C  
ATOM    498  O   LEU    34      90.213  78.200  55.134  1.00  0.00           O  
ATOM    499  N   GLU    35      91.248  78.328  57.115  1.00  0.00           N  
ATOM    500  H   GLU    35      91.145  78.339  58.120  1.00  0.00           H  
ATOM    501  CA  GLU    35      92.632  77.990  56.684  1.00  0.00           C  
ATOM    502  HA  GLU    35      92.662  78.330  55.649  1.00  0.00           H  
ATOM    503  CB  GLU    35      93.692  78.836  57.392  1.00  0.00           C  
ATOM    504  HB2 GLU    35      93.584  79.845  56.994  1.00  0.00           H  
ATOM    505  HB3 GLU    35      93.426  78.733  58.444  1.00  0.00           H  
ATOM    506  CG  GLU    35      95.250  78.618  57.123  1.00  0.00           C  
ATOM    507  HG2 GLU    35      95.751  79.244  57.862  1.00  0.00           H  
ATOM    508  HG3 GLU    35      95.413  77.559  57.323  1.00  0.00           H  
ATOM    509  CD  GLU    35      95.594  78.869  55.635  1.00  0.00           C  
ATOM    510  OE1 GLU    35      96.548  79.582  55.348  1.00  0.00           O  
ATOM    511  OE2 GLU    35      94.794  78.395  54.722  1.00  0.00           O1-
ATOM    512  C   GLU    35      93.020  76.496  56.903  1.00  0.00           C  
ATOM    513  O   GLU    35      92.534  75.730  57.774  1.00  0.00           O  
ATOM    514  N   ASP    36      93.766  75.925  55.922  1.00  0.00           N  
ATOM    515  H   ASP    36      93.962  76.489  55.107  1.00  0.00           H  
ATOM    516  CA  ASP    36      94.143  74.511  55.981  1.00  0.00           C  
ATOM    517  HA  ASP    36      94.017  74.185  57.013  1.00  0.00           H  
ATOM    518  CB  ASP    36      93.188  73.633  55.133  1.00  0.00           C  
ATOM    519  HB2 ASP    36      93.487  72.588  55.213  1.00  0.00           H  
ATOM    520  HB3 ASP    36      92.179  73.848  55.485  1.00  0.00           H  
ATOM    521  CG  ASP    36      93.238  73.908  53.643  1.00  0.00           C  
ATOM    522  OD1 ASP    36      93.884  74.854  53.159  1.00  0.00           O  
ATOM    523  OD2 ASP    36      92.410  73.201  53.085  1.00  0.00           O1-
ATOM    524  C   ASP    36      95.588  74.321  55.476  1.00  0.00           C  
ATOM    525  O   ASP    36      96.011  73.137  55.153  1.00  0.00           O  
ATOM    526  N   LYS    37      96.365  75.426  55.345  1.00  0.00           N  
ATOM    527  H   LYS    37      95.940  76.328  55.504  1.00  0.00           H  
ATOM    528  CA  LYS    37      97.835  75.294  55.204  1.00  0.00           C  
ATOM    529  HA  LYS    37      98.228  74.288  55.057  1.00  0.00           H  
ATOM    530  CB  LYS    37      98.140  76.049  53.870  1.00  0.00           C  
ATOM    531  HB2 LYS    37      98.129  77.104  54.146  1.00  0.00           H  
ATOM    532  HB3 LYS    37      99.161  75.782  53.596  1.00  0.00           H  
ATOM    533  CG  LYS    37      97.342  75.886  52.576  1.00  0.00           C  
ATOM    534  HG2 LYS    37      96.375  76.367  52.724  1.00  0.00           H  
ATOM    535  HG3 LYS    37      97.705  76.619  51.856  1.00  0.00           H  
ATOM    536  CD  LYS    37      97.256  74.489  51.918  1.00  0.00           C  
ATOM    537  HD2 LYS    37      98.281  74.135  51.805  1.00  0.00           H  
ATOM    538  HD3 LYS    37      96.709  73.802  52.563  1.00  0.00           H  
ATOM    539  CE  LYS    37      96.656  74.439  50.538  1.00  0.00           C  
ATOM    540  HE2 LYS    37      97.350  74.870  49.816  1.00  0.00           H  
ATOM    541  HE3 LYS    37      96.638  73.368  50.337  1.00  0.00           H  
ATOM    542  NZ  LYS    37      95.269  75.017  50.450  1.00  0.00           N1+
ATOM    543  HZ1 LYS    37      95.199  76.007  50.267  1.00  0.00           H  
ATOM    544  HZ2 LYS    37      94.735  74.665  49.669  1.00  0.00           H  
ATOM    545  HZ3 LYS    37      94.673  74.820  51.241  1.00  0.00           H  
ATOM    546  C   LYS    37      98.591  75.964  56.391  1.00  0.00           C  
ATOM    547  O   LYS    37      98.052  76.809  57.054  1.00  0.00           O  
ATOM    548  N   HIE    38      99.920  75.681  56.524  1.00  0.00           N  
ATOM    549  H   HIE    38     100.403  75.027  55.925  1.00  0.00           H  
ATOM    550  CA  HIE    38     100.953  76.247  57.392  1.00  0.00           C  
ATOM    551  HA  HIE    38     100.571  77.260  57.521  1.00  0.00           H  
ATOM    552  CB  HIE    38     101.082  75.614  58.766  1.00  0.00           C  
ATOM    553  HB2 HIE    38     101.624  76.297  59.419  1.00  0.00           H  
ATOM    554  HB3 HIE    38     100.051  75.504  59.103  1.00  0.00           H  
ATOM    555  CG  HIE    38     101.709  74.279  58.722  1.00  0.00           C  
ATOM    556  ND1 HIE    38     103.055  74.018  58.886  1.00  0.00           N  
ATOM    557  CE1 HIE    38     103.175  72.664  59.163  1.00  0.00           C  
ATOM    558  HE1 HIE    38     104.115  72.161  59.338  1.00  0.00           H  
ATOM    559  NE2 HIE    38     101.976  72.099  58.999  1.00  0.00           N  
ATOM    560  HE2 HIE    38     101.677  71.146  59.145  1.00  0.00           H  
ATOM    561  CD2 HIE    38     101.032  73.058  58.659  1.00  0.00           C  
ATOM    562  HD2 HIE    38      99.960  72.964  58.754  1.00  0.00           H  
ATOM    563  C   HIE    38     102.300  76.376  56.715  1.00  0.00           C  
ATOM    564  O   HIE    38     102.626  75.662  55.852  1.00  0.00           O  
ATOM    565  N   ASN    39     103.053  77.345  57.213  1.00  0.00           N  
ATOM    566  H   ASN    39     102.643  77.855  57.982  1.00  0.00           H  
ATOM    567  CA  ASN    39     104.336  77.710  56.663  1.00  0.00           C  
ATOM    568  HA  ASN    39     104.255  77.654  55.577  1.00  0.00           H  
ATOM    569  CB  ASN    39     104.599  79.166  57.081  1.00  0.00           C  
ATOM    570  HB2 ASN    39     105.280  79.600  56.349  1.00  0.00           H  
ATOM    571  HB3 ASN    39     103.720  79.803  56.983  1.00  0.00           H  
ATOM    572  CG  ASN    39     105.145  79.317  58.480  1.00  0.00           C  
ATOM    573  OD1 ASN    39     105.272  78.384  59.254  1.00  0.00           O  
ATOM    574  ND2 ASN    39     105.686  80.451  58.806  1.00  0.00           N  
ATOM    575 HD21 ASN    39     106.168  80.376  59.690  1.00  0.00           H  
ATOM    576 HD22 ASN    39     105.631  81.261  58.205  1.00  0.00           H  
ATOM    577  C   ASN    39     105.555  76.794  56.976  1.00  0.00           C  
ATOM    578  O   ASN    39     106.641  77.012  56.431  1.00  0.00           O  
ATOM    579  N   GLY    40     105.473  75.756  57.828  1.00  0.00           N  
ATOM    580  H   GLY    40     104.605  75.626  58.328  1.00  0.00           H  
ATOM    581  CA  GLY    40     106.530  74.772  58.030  1.00  0.00           C  
ATOM    582  HA2 GLY    40     106.126  73.984  58.665  1.00  0.00           H  
ATOM    583  HA3 GLY    40     106.917  74.408  57.078  1.00  0.00           H  
ATOM    584  C   GLY    40     107.620  75.261  58.879  1.00  0.00           C  
ATOM    585  O   GLY    40     108.756  74.643  58.802  1.00  0.00           O  
ATOM    586  N   LYS    41     107.493  76.336  59.627  1.00  0.00           N  
ATOM    587  H   LYS    41     106.577  76.748  59.525  1.00  0.00           H  
ATOM    588  CA  LYS    41     108.482  77.056  60.454  1.00  0.00           C  
ATOM    589  HA  LYS    41     109.432  76.523  60.434  1.00  0.00           H  
ATOM    590  CB  LYS    41     108.702  78.492  59.944  1.00  0.00           C  
ATOM    591  HB2 LYS    41     107.807  79.105  60.057  1.00  0.00           H  
ATOM    592  HB3 LYS    41     109.541  78.892  60.513  1.00  0.00           H  
ATOM    593  CG  LYS    41     109.121  78.567  58.450  1.00  0.00           C  
ATOM    594  HG2 LYS    41     110.141  78.186  58.408  1.00  0.00           H  
ATOM    595  HG3 LYS    41     108.493  77.947  57.811  1.00  0.00           H  
ATOM    596  CD  LYS    41     109.218  79.960  57.859  1.00  0.00           C  
ATOM    597  HD2 LYS    41     108.214  80.378  57.787  1.00  0.00           H  
ATOM    598  HD3 LYS    41     109.831  80.665  58.421  1.00  0.00           H  
ATOM    599  CE  LYS    41     109.938  79.924  56.559  1.00  0.00           C  
ATOM    600  HE2 LYS    41     110.179  80.970  56.369  1.00  0.00           H  
ATOM    601  HE3 LYS    41     110.851  79.361  56.755  1.00  0.00           H  
ATOM    602  NZ  LYS    41     109.241  79.318  55.423  1.00  0.00           N1+
ATOM    603  HZ1 LYS    41     109.859  79.611  54.681  1.00  0.00           H  
ATOM    604  HZ2 LYS    41     109.190  78.313  55.506  1.00  0.00           H  
ATOM    605  HZ3 LYS    41     108.259  79.553  55.389  1.00  0.00           H  
ATOM    606  C   LYS    41     108.033  77.331  61.912  1.00  0.00           C  
ATOM    607  O   LYS    41     106.843  77.461  62.298  1.00  0.00           O  
ATOM    608  N   LEU    42     109.054  77.430  62.798  1.00  0.00           N  
ATOM    609  H   LEU    42     109.977  77.374  62.391  1.00  0.00           H  
ATOM    610  CA  LEU    42     108.867  77.897  64.193  1.00  0.00           C  
ATOM    611  HA  LEU    42     107.843  77.805  64.557  1.00  0.00           H  
ATOM    612  CB  LEU    42     109.774  77.099  65.169  1.00  0.00           C  
ATOM    613  HB2 LEU    42     110.797  77.171  64.799  1.00  0.00           H  
ATOM    614  HB3 LEU    42     109.642  77.612  66.122  1.00  0.00           H  
ATOM    615  CG  LEU    42     109.550  75.611  65.143  1.00  0.00           C  
ATOM    616  HG  LEU    42     110.109  75.247  64.281  1.00  0.00           H  
ATOM    617  CD1 LEU    42     110.117  75.023  66.368  1.00  0.00           C  
ATOM    618 HD11 LEU    42     109.385  75.167  67.162  1.00  0.00           H  
ATOM    619 HD12 LEU    42     110.324  73.977  66.141  1.00  0.00           H  
ATOM    620 HD13 LEU    42     111.085  75.416  66.679  1.00  0.00           H  
ATOM    621  CD2 LEU    42     108.090  75.217  64.871  1.00  0.00           C  
ATOM    622 HD21 LEU    42     107.834  75.299  63.815  1.00  0.00           H  
ATOM    623 HD22 LEU    42     108.002  74.147  65.062  1.00  0.00           H  
ATOM    624 HD23 LEU    42     107.440  75.723  65.585  1.00  0.00           H  
ATOM    625  C   LEU    42     109.168  79.385  64.242  1.00  0.00           C  
ATOM    626  O   LEU    42     110.382  79.705  64.263  1.00  0.00           O  
ATOM    627  N   CYX    43     108.086  80.182  64.170  1.00  0.00           N  
ATOM    628  H   CYX    43     107.196  79.756  64.387  1.00  0.00           H  
ATOM    629  CA  CYX    43     108.328  81.659  63.990  1.00  0.00           C  
ATOM    630  HA  CYX    43     109.296  81.751  63.498  1.00  0.00           H  
ATOM    631  CB  CYX    43     107.191  82.180  63.146  1.00  0.00           C  
ATOM    632  HB2 CYX    43     106.236  81.936  63.612  1.00  0.00           H  
ATOM    633  HB3 CYX    43     107.304  83.259  63.044  1.00  0.00           H  
ATOM    634  SG  CYX    43     106.968  81.567  61.469  1.00  0.00           S  
ATOM    635  C   CYX    43     108.454  82.351  65.382  1.00  0.00           C  
ATOM    636  O   CYX    43     108.045  81.899  66.471  1.00  0.00           O  
ATOM    637  N   LYS    44     108.902  83.572  65.242  1.00  0.00           N  
ATOM    638  H   LYS    44     109.028  83.964  64.320  1.00  0.00           H  
ATOM    639  CA  LYS    44     108.886  84.615  66.224  1.00  0.00           C  
ATOM    640  HA  LYS    44     109.299  84.242  67.161  1.00  0.00           H  
ATOM    641  CB  LYS    44     109.668  85.891  65.881  1.00  0.00           C  
ATOM    642  HB2 LYS    44     109.128  86.373  65.066  1.00  0.00           H  
ATOM    643  HB3 LYS    44     109.616  86.489  66.790  1.00  0.00           H  
ATOM    644  CG  LYS    44     111.240  85.775  65.596  1.00  0.00           C  
ATOM    645  HG2 LYS    44     111.632  85.129  66.382  1.00  0.00           H  
ATOM    646  HG3 LYS    44     111.370  85.239  64.655  1.00  0.00           H  
ATOM    647  CD  LYS    44     111.975  87.162  65.751  1.00  0.00           C  
ATOM    648  HD2 LYS    44     111.542  87.887  65.062  1.00  0.00           H  
ATOM    649  HD3 LYS    44     112.045  87.484  66.790  1.00  0.00           H  
ATOM    650  CE  LYS    44     113.366  86.938  65.197  1.00  0.00           C  
ATOM    651  HE2 LYS    44     113.759  86.010  65.615  1.00  0.00           H  
ATOM    652  HE3 LYS    44     113.365  86.891  64.108  1.00  0.00           H  
ATOM    653  NZ  LYS    44     114.176  88.221  65.398  1.00  0.00           N1+
ATOM    654  HZ1 LYS    44     115.003  88.108  64.830  1.00  0.00           H  
ATOM    655  HZ2 LYS    44     113.704  89.058  65.085  1.00  0.00           H  
ATOM    656  HZ3 LYS    44     114.438  88.332  66.367  1.00  0.00           H  
ATOM    657  C   LYS    44     107.411  85.015  66.411  1.00  0.00           C  
ATOM    658  O   LYS    44     106.828  85.907  65.755  1.00  0.00           O  
ATOM    659  N   LEU    45     106.830  84.435  67.455  1.00  0.00           N  
ATOM    660  H   LEU    45     107.491  83.844  67.937  1.00  0.00           H  
ATOM    661  CA  LEU    45     105.567  84.762  68.028  1.00  0.00           C  
ATOM    662  HA  LEU    45     104.800  84.720  67.254  1.00  0.00           H  
ATOM    663  CB  LEU    45     105.134  83.528  68.880  1.00  0.00           C  
ATOM    664  HB2 LEU    45     105.169  82.607  68.297  1.00  0.00           H  
ATOM    665  HB3 LEU    45     105.946  83.374  69.590  1.00  0.00           H  
ATOM    666  CG  LEU    45     103.781  83.598  69.688  1.00  0.00           C  
ATOM    667  HG  LEU    45     103.848  84.424  70.395  1.00  0.00           H  
ATOM    668  CD1 LEU    45     102.616  83.715  68.805  1.00  0.00           C  
ATOM    669 HD11 LEU    45     101.732  83.958  69.394  1.00  0.00           H  
ATOM    670 HD12 LEU    45     102.734  84.504  68.062  1.00  0.00           H  
ATOM    671 HD13 LEU    45     102.394  82.727  68.401  1.00  0.00           H  
ATOM    672  CD2 LEU    45     103.606  82.360  70.569  1.00  0.00           C  
ATOM    673 HD21 LEU    45     102.633  82.341  71.059  1.00  0.00           H  
ATOM    674 HD22 LEU    45     103.709  81.449  69.980  1.00  0.00           H  
ATOM    675 HD23 LEU    45     104.441  82.303  71.268  1.00  0.00           H  
ATOM    676  C   LEU    45     105.522  86.152  68.708  1.00  0.00           C  
ATOM    677  O   LEU    45     106.509  86.502  69.396  1.00  0.00           O  
ATOM    678  N   ARG    46     104.416  86.920  68.567  1.00  0.00           N  
ATOM    679  H   ARG    46     103.667  86.465  68.066  1.00  0.00           H  
ATOM    680  CA  ARG    46     104.198  88.278  69.102  1.00  0.00           C  
ATOM    681  HA  ARG    46     103.409  88.765  68.528  1.00  0.00           H  
ATOM    682  CB  ARG    46     103.672  88.210  70.542  1.00  0.00           C  
ATOM    683  HB2 ARG    46     103.409  89.237  70.796  1.00  0.00           H  
ATOM    684  HB3 ARG    46     102.737  87.652  70.497  1.00  0.00           H  
ATOM    685  CG  ARG    46     104.617  87.622  71.652  1.00  0.00           C  
ATOM    686  HG2 ARG    46     104.822  86.556  71.564  1.00  0.00           H  
ATOM    687  HG3 ARG    46     105.573  88.142  71.604  1.00  0.00           H  
ATOM    688  CD  ARG    46     104.039  87.888  73.047  1.00  0.00           C  
ATOM    689  HD2 ARG    46     103.834  88.921  73.331  1.00  0.00           H  
ATOM    690  HD3 ARG    46     103.081  87.416  72.831  1.00  0.00           H  
ATOM    691  NE  ARG    46     104.626  87.196  74.235  1.00  0.00           N  
ATOM    692  HE  ARG    46     103.980  86.518  74.614  1.00  0.00           H  
ATOM    693  CZ  ARG    46     105.734  87.452  74.821  1.00  0.00           C  
ATOM    694  NH1 ARG    46     106.303  86.703  75.738  1.00  0.00           N1+
ATOM    695 HH11 ARG    46     105.883  85.786  75.794  1.00  0.00           H  
ATOM    696 HH12 ARG    46     107.306  86.741  75.855  1.00  0.00           H  
ATOM    697  NH2 ARG    46     106.357  88.583  74.558  1.00  0.00           N  
ATOM    698 HH21 ARG    46     106.114  89.177  73.778  1.00  0.00           H  
ATOM    699 HH22 ARG    46     107.022  88.949  75.223  1.00  0.00           H  
ATOM    700  C   ARG    46     105.364  89.225  68.864  1.00  0.00           C  
ATOM    701  O   ARG    46     105.578  90.182  69.576  1.00  0.00           O  
ATOM    702  N   GLY    47     106.199  88.993  67.823  1.00  0.00           N  
ATOM    703  H   GLY    47     105.983  88.200  67.235  1.00  0.00           H  
ATOM    704  CA  GLY    47     107.355  89.804  67.482  1.00  0.00           C  
ATOM    705  HA2 GLY    47     107.604  89.498  66.466  1.00  0.00           H  
ATOM    706  HA3 GLY    47     107.092  90.842  67.687  1.00  0.00           H  
ATOM    707  C   GLY    47     108.597  89.628  68.361  1.00  0.00           C  
ATOM    708  O   GLY    47     109.555  90.399  68.226  1.00  0.00           O  
ATOM    709  N   VAL    48     108.588  88.708  69.289  1.00  0.00           N  
ATOM    710  H   VAL    48     107.768  88.118  69.321  1.00  0.00           H  
ATOM    711  CA  VAL    48     109.669  88.353  70.198  1.00  0.00           C  
ATOM    712  HA  VAL    48     110.492  89.062  70.111  1.00  0.00           H  
ATOM    713  CB  VAL    48     109.144  88.499  71.639  1.00  0.00           C  
ATOM    714  HB  VAL    48     108.095  88.218  71.741  1.00  0.00           H  
ATOM    715  CG1 VAL    48     109.926  87.696  72.655  1.00  0.00           C  
ATOM    716 HG11 VAL    48     109.851  86.659  72.328  1.00  0.00           H  
ATOM    717 HG12 VAL    48     110.967  87.980  72.504  1.00  0.00           H  
ATOM    718 HG13 VAL    48     109.461  87.790  73.637  1.00  0.00           H  
ATOM    719  CG2 VAL    48     109.328  89.979  72.077  1.00  0.00           C  
ATOM    720 HG21 VAL    48     110.368  90.264  71.921  1.00  0.00           H  
ATOM    721 HG22 VAL    48     108.680  90.660  71.525  1.00  0.00           H  
ATOM    722 HG23 VAL    48     109.003  90.161  73.102  1.00  0.00           H  
ATOM    723  C   VAL    48     110.191  86.979  69.888  1.00  0.00           C  
ATOM    724  O   VAL    48     109.442  86.065  69.493  1.00  0.00           O  
ATOM    725  N   ALA    49     111.481  86.730  69.969  1.00  0.00           N  
ATOM    726  H   ALA    49     112.132  87.470  70.190  1.00  0.00           H  
ATOM    727  CA  ALA    49     112.038  85.447  69.524  1.00  0.00           C  
ATOM    728  HA  ALA    49     111.586  85.122  68.587  1.00  0.00           H  
ATOM    729  CB  ALA    49     113.491  85.793  69.347  1.00  0.00           C  
ATOM    730  HB1 ALA    49     113.660  86.464  68.504  1.00  0.00           H  
ATOM    731  HB2 ALA    49     113.853  86.283  70.251  1.00  0.00           H  
ATOM    732  HB3 ALA    49     114.066  84.868  69.296  1.00  0.00           H  
ATOM    733  C   ALA    49     111.948  84.338  70.551  1.00  0.00           C  
ATOM    734  O   ALA    49     112.090  84.563  71.751  1.00  0.00           O  
ATOM    735  N   PRO    50     111.786  83.083  70.141  1.00  0.00           N  
ATOM    736  CD  PRO    50     111.807  82.670  68.728  1.00  0.00           C  
ATOM    737  HD2 PRO    50     112.789  82.896  68.312  1.00  0.00           H  
ATOM    738  HD3 PRO    50     111.008  83.195  68.206  1.00  0.00           H  
ATOM    739  CG  PRO    50     111.616  81.143  68.711  1.00  0.00           C  
ATOM    740  HG2 PRO    50     112.565  80.760  68.337  1.00  0.00           H  
ATOM    741  HG3 PRO    50     110.729  80.847  68.150  1.00  0.00           H  
ATOM    742  CB  PRO    50     111.329  80.734  70.149  1.00  0.00           C  
ATOM    743  HB2 PRO    50     111.847  79.822  70.445  1.00  0.00           H  
ATOM    744  HB3 PRO    50     110.251  80.599  70.238  1.00  0.00           H  
ATOM    745  CA  PRO    50     111.721  81.906  71.016  1.00  0.00           C  
ATOM    746  HA  PRO    50     111.007  82.201  71.785  1.00  0.00           H  
ATOM    747  C   PRO    50     113.087  81.676  71.695  1.00  0.00           C  
ATOM    748  O   PRO    50     114.130  81.892  71.038  1.00  0.00           O  
ATOM    749  N   LEU    51     113.007  81.016  72.877  1.00  0.00           N  
ATOM    750  H   LEU    51     112.119  80.706  73.246  1.00  0.00           H  
ATOM    751  CA  LEU    51     114.236  80.396  73.492  1.00  0.00           C  
ATOM    752  HA  LEU    51     115.034  81.032  73.107  1.00  0.00           H  
ATOM    753  CB  LEU    51     114.026  80.431  74.998  1.00  0.00           C  
ATOM    754  HB2 LEU    51     114.064  81.477  75.302  1.00  0.00           H  
ATOM    755  HB3 LEU    51     113.065  80.001  75.282  1.00  0.00           H  
ATOM    756  CG  LEU    51     115.173  79.581  75.740  1.00  0.00           C  
ATOM    757  HG  LEU    51     115.141  78.543  75.412  1.00  0.00           H  
ATOM    758  CD1 LEU    51     116.545  80.294  75.600  1.00  0.00           C  
ATOM    759 HD11 LEU    51     116.476  81.302  76.010  1.00  0.00           H  
ATOM    760 HD12 LEU    51     117.337  79.757  76.121  1.00  0.00           H  
ATOM    761 HD13 LEU    51     116.853  80.354  74.556  1.00  0.00           H  
ATOM    762  CD2 LEU    51     114.849  79.399  77.233  1.00  0.00           C  
ATOM    763 HD21 LEU    51     113.925  78.826  77.310  1.00  0.00           H  
ATOM    764 HD22 LEU    51     115.681  78.901  77.733  1.00  0.00           H  
ATOM    765 HD23 LEU    51     114.698  80.353  77.738  1.00  0.00           H  
ATOM    766  C   LEU    51     114.462  78.983  72.931  1.00  0.00           C  
ATOM    767  O   LEU    51     113.551  78.176  72.942  1.00  0.00           O  
ATOM    768  N   HIE    52     115.678  78.721  72.438  1.00  0.00           N  
ATOM    769  H   HIE    52     116.275  79.514  72.250  1.00  0.00           H  
ATOM    770  CA  HIE    52     116.041  77.454  71.740  1.00  0.00           C  
ATOM    771  HA  HIE    52     115.132  76.930  71.445  1.00  0.00           H  
ATOM    772  CB  HIE    52     116.638  77.801  70.371  1.00  0.00           C  
ATOM    773  HB2 HIE    52     116.060  78.633  69.969  1.00  0.00           H  
ATOM    774  HB3 HIE    52     117.632  78.245  70.436  1.00  0.00           H  
ATOM    775  CG  HIE    52     116.749  76.641  69.429  1.00  0.00           C  
ATOM    776  ND1 HIE    52     117.772  75.712  69.381  1.00  0.00           N  
ATOM    777  CE1 HIE    52     117.467  74.948  68.327  1.00  0.00           C  
ATOM    778  HE1 HIE    52     118.091  74.130  67.998  1.00  0.00           H  
ATOM    779  NE2 HIE    52     116.285  75.313  67.777  1.00  0.00           N  
ATOM    780  HE2 HIE    52     115.865  74.923  66.945  1.00  0.00           H  
ATOM    781  CD2 HIE    52     115.828  76.407  68.488  1.00  0.00           C  
ATOM    782  HD2 HIE    52     114.992  77.056  68.274  1.00  0.00           H  
ATOM    783  C   HIE    52     116.871  76.561  72.689  1.00  0.00           C  
ATOM    784  O   HIE    52     118.084  76.846  72.780  1.00  0.00           O  
ATOM    785  N   LEU    53     116.311  75.580  73.321  1.00  0.00           N  
ATOM    786  H   LEU    53     115.333  75.443  73.106  1.00  0.00           H  
ATOM    787  CA  LEU    53     117.092  74.567  74.023  1.00  0.00           C  
ATOM    788  HA  LEU    53     118.023  74.951  74.440  1.00  0.00           H  
ATOM    789  CB  LEU    53     116.220  73.953  75.193  1.00  0.00           C  
ATOM    790  HB2 LEU    53     115.347  73.446  74.782  1.00  0.00           H  
ATOM    791  HB3 LEU    53     116.767  73.209  75.770  1.00  0.00           H  
ATOM    792  CG  LEU    53     115.647  75.044  76.227  1.00  0.00           C  
ATOM    793  HG  LEU    53     114.796  75.544  75.763  1.00  0.00           H  
ATOM    794  CD1 LEU    53     115.114  74.335  77.439  1.00  0.00           C  
ATOM    795 HD11 LEU    53     114.572  75.108  77.983  1.00  0.00           H  
ATOM    796 HD12 LEU    53     114.269  73.710  77.147  1.00  0.00           H  
ATOM    797 HD13 LEU    53     115.855  73.647  77.846  1.00  0.00           H  
ATOM    798  CD2 LEU    53     116.732  76.020  76.687  1.00  0.00           C  
ATOM    799 HD21 LEU    53     116.367  76.518  77.586  1.00  0.00           H  
ATOM    800 HD22 LEU    53     117.709  75.584  76.894  1.00  0.00           H  
ATOM    801 HD23 LEU    53     116.892  76.693  75.845  1.00  0.00           H  
ATOM    802  C   LEU    53     117.598  73.425  73.014  1.00  0.00           C  
ATOM    803  O   LEU    53     118.696  72.763  73.227  1.00  0.00           O  
ATOM    804  N   GLY    54     116.785  73.225  71.914  1.00  0.00           N  
ATOM    805  H   GLY    54     115.871  73.654  71.909  1.00  0.00           H  
ATOM    806  CA  GLY    54     117.336  72.462  70.857  1.00  0.00           C  
ATOM    807  HA2 GLY    54     116.806  72.598  69.914  1.00  0.00           H  
ATOM    808  HA3 GLY    54     118.374  72.765  70.721  1.00  0.00           H  
ATOM    809  C   GLY    54     117.393  70.990  71.244  1.00  0.00           C  
ATOM    810  O   GLY    54     116.400  70.378  71.676  1.00  0.00           O  
ATOM    811  N   LYS    55     118.617  70.390  71.103  1.00  0.00           N  
ATOM    812  H   LYS    55     119.413  70.967  70.870  1.00  0.00           H  
ATOM    813  CA  LYS    55     118.920  69.047  71.635  1.00  0.00           C  
ATOM    814  HA  LYS    55     118.125  68.399  71.265  1.00  0.00           H  
ATOM    815  CB  LYS    55     120.200  68.526  71.012  1.00  0.00           C  
ATOM    816  HB2 LYS    55     120.460  67.506  71.295  1.00  0.00           H  
ATOM    817  HB3 LYS    55     120.111  68.588  69.927  1.00  0.00           H  
ATOM    818  CG  LYS    55     121.412  69.359  71.479  1.00  0.00           C  
ATOM    819  HG2 LYS    55     121.625  70.109  70.717  1.00  0.00           H  
ATOM    820  HG3 LYS    55     121.224  69.850  72.433  1.00  0.00           H  
ATOM    821  CD  LYS    55     122.745  68.640  71.568  1.00  0.00           C  
ATOM    822  HD2 LYS    55     122.840  68.061  70.649  1.00  0.00           H  
ATOM    823  HD3 LYS    55     123.496  69.403  71.772  1.00  0.00           H  
ATOM    824  CE  LYS    55     122.914  67.700  72.728  1.00  0.00           C  
ATOM    825  HE2 LYS    55     122.756  68.367  73.576  1.00  0.00           H  
ATOM    826  HE3 LYS    55     122.115  66.959  72.707  1.00  0.00           H  
ATOM    827  NZ  LYS    55     124.328  67.253  72.829  1.00  0.00           N1+
ATOM    828  HZ1 LYS    55     124.332  66.356  73.292  1.00  0.00           H  
ATOM    829  HZ2 LYS    55     124.671  67.144  71.885  1.00  0.00           H  
ATOM    830  HZ3 LYS    55     124.881  67.915  73.355  1.00  0.00           H  
ATOM    831  C   LYS    55     118.894  68.805  73.141  1.00  0.00           C  
ATOM    832  O   LYS    55     119.582  67.896  73.719  1.00  0.00           O  
ATOM    833  N   CYX    56     118.056  69.515  73.885  1.00  0.00           N  
ATOM    834  H   CYX    56     117.450  70.099  73.327  1.00  0.00           H  
ATOM    835  CA  CYX    56     118.026  69.561  75.330  1.00  0.00           C  
ATOM    836  HA  CYX    56     118.560  68.717  75.766  1.00  0.00           H  
ATOM    837  CB  CYX    56     118.792  70.883  75.623  1.00  0.00           C  
ATOM    838  HB2 CYX    56     119.818  70.902  75.257  1.00  0.00           H  
ATOM    839  HB3 CYX    56     118.229  71.721  75.212  1.00  0.00           H  
ATOM    840  SG  CYX    56     118.813  71.022  77.424  1.00  0.00           S  
ATOM    841  C   CYX    56     116.545  69.697  75.697  1.00  0.00           C  
ATOM    842  O   CYX    56     115.743  70.137  74.948  1.00  0.00           O  
ATOM    843  N   ASN    57     116.182  69.225  76.880  1.00  0.00           N  
ATOM    844  H   ASN    57     116.814  68.601  77.361  1.00  0.00           H  
ATOM    845  CA  ASN    57     114.851  69.350  77.412  1.00  0.00           C  
ATOM    846  HA  ASN    57     114.111  69.560  76.639  1.00  0.00           H  
ATOM    847  CB  ASN    57     114.676  67.935  78.082  1.00  0.00           C  
ATOM    848  HB2 ASN    57     114.777  67.097  77.393  1.00  0.00           H  
ATOM    849  HB3 ASN    57     115.388  67.922  78.907  1.00  0.00           H  
ATOM    850  CG  ASN    57     113.365  67.829  78.796  1.00  0.00           C  
ATOM    851  OD1 ASN    57     113.336  67.786  80.036  1.00  0.00           O  
ATOM    852  ND2 ASN    57     112.313  67.824  78.059  1.00  0.00           N  
ATOM    853 HD21 ASN    57     111.412  67.742  78.508  1.00  0.00           H  
ATOM    854 HD22 ASN    57     112.371  67.985  77.064  1.00  0.00           H  
ATOM    855  C   ASN    57     114.823  70.489  78.470  1.00  0.00           C  
ATOM    856  O   ASN    57     115.791  70.825  79.095  1.00  0.00           O  
ATOM    857  N   ILE    58     113.629  71.004  78.783  1.00  0.00           N  
ATOM    858  H   ILE    58     112.793  70.719  78.293  1.00  0.00           H  
ATOM    859  CA  ILE    58     113.521  72.074  79.817  1.00  0.00           C  
ATOM    860  HA  ILE    58     114.026  72.984  79.493  1.00  0.00           H  
ATOM    861  CB  ILE    58     112.030  72.533  79.901  1.00  0.00           C  
ATOM    862  HB  ILE    58     111.391  71.655  79.805  1.00  0.00           H  
ATOM    863  CG2 ILE    58     111.672  73.079  81.338  1.00  0.00           C  
ATOM    864 HG21 ILE    58     111.810  72.404  82.183  1.00  0.00           H  
ATOM    865 HG22 ILE    58     112.292  73.942  81.581  1.00  0.00           H  
ATOM    866 HG23 ILE    58     110.605  73.282  81.433  1.00  0.00           H  
ATOM    867  CG1 ILE    58     111.679  73.464  78.691  1.00  0.00           C  
ATOM    868 HG12 ILE    58     112.142  74.446  78.793  1.00  0.00           H  
ATOM    869 HG13 ILE    58     112.059  73.060  77.753  1.00  0.00           H  
ATOM    870  CD1 ILE    58     110.114  73.630  78.586  1.00  0.00           C  
ATOM    871 HD11 ILE    58     109.579  73.657  79.535  1.00  0.00           H  
ATOM    872 HD12 ILE    58     109.971  74.359  77.789  1.00  0.00           H  
ATOM    873 HD13 ILE    58     109.741  72.689  78.182  1.00  0.00           H  
ATOM    874  C   ILE    58     114.246  71.715  81.146  1.00  0.00           C  
ATOM    875  O   ILE    58     114.975  72.507  81.769  1.00  0.00           O  
ATOM    876  N   ALA    59     114.052  70.459  81.567  1.00  0.00           N  
ATOM    877  H   ALA    59     113.623  69.752  80.988  1.00  0.00           H  
ATOM    878  CA  ALA    59     114.714  70.032  82.855  1.00  0.00           C  
ATOM    879  HA  ALA    59     114.467  70.669  83.705  1.00  0.00           H  
ATOM    880  CB  ALA    59     114.437  68.581  83.214  1.00  0.00           C  
ATOM    881  HB1 ALA    59     113.400  68.363  83.470  1.00  0.00           H  
ATOM    882  HB2 ALA    59     114.734  67.948  82.378  1.00  0.00           H  
ATOM    883  HB3 ALA    59     115.011  68.329  84.106  1.00  0.00           H  
ATOM    884  C   ALA    59     116.266  70.145  82.733  1.00  0.00           C  
ATOM    885  O   ALA    59     116.922  70.741  83.559  1.00  0.00           O  
ATOM    886  N   GLY    60     116.934  69.592  81.684  1.00  0.00           N  
ATOM    887  H   GLY    60     116.417  69.072  80.990  1.00  0.00           H  
ATOM    888  CA  GLY    60     118.419  69.681  81.447  1.00  0.00           C  
ATOM    889  HA2 GLY    60     118.905  69.172  82.280  1.00  0.00           H  
ATOM    890  HA3 GLY    60     118.732  69.288  80.479  1.00  0.00           H  
ATOM    891  C   GLY    60     118.920  71.079  81.551  1.00  0.00           C  
ATOM    892  O   GLY    60     119.824  71.277  82.332  1.00  0.00           O  
ATOM    893  N   TRP    61     118.358  72.064  80.878  1.00  0.00           N  
ATOM    894  H   TRP    61     117.609  71.815  80.247  1.00  0.00           H  
ATOM    895  CA  TRP    61     118.580  73.498  81.074  1.00  0.00           C  
ATOM    896  HA  TRP    61     119.606  73.810  80.878  1.00  0.00           H  
ATOM    897  CB  TRP    61     117.748  74.178  80.030  1.00  0.00           C  
ATOM    898  HB2 TRP    61     118.179  73.957  79.053  1.00  0.00           H  
ATOM    899  HB3 TRP    61     116.726  73.800  80.047  1.00  0.00           H  
ATOM    900  CG  TRP    61     117.577  75.669  80.172  1.00  0.00           C  
ATOM    901  CD1 TRP    61     118.567  76.583  80.315  1.00  0.00           C  
ATOM    902  HD1 TRP    61     119.618  76.342  80.374  1.00  0.00           H  
ATOM    903  NE1 TRP    61     118.040  77.856  80.545  1.00  0.00           N  
ATOM    904  HE1 TRP    61     118.574  78.670  80.814  1.00  0.00           H  
ATOM    905  CE2 TRP    61     116.650  77.882  80.478  1.00  0.00           C  
ATOM    906  CZ2 TRP    61     115.637  78.840  80.619  1.00  0.00           C  
ATOM    907  HZ2 TRP    61     115.892  79.886  80.708  1.00  0.00           H  
ATOM    908  CH2 TRP    61     114.294  78.480  80.753  1.00  0.00           C  
ATOM    909  HH2 TRP    61     113.536  79.209  80.999  1.00  0.00           H  
ATOM    910  CZ3 TRP    61     113.967  77.122  80.668  1.00  0.00           C  
ATOM    911  HZ3 TRP    61     112.936  76.802  80.664  1.00  0.00           H  
ATOM    912  CE3 TRP    61     114.961  76.086  80.391  1.00  0.00           C  
ATOM    913  HE3 TRP    61     114.629  75.075  80.206  1.00  0.00           H  
ATOM    914  CD2 TRP    61     116.350  76.453  80.386  1.00  0.00           C  
ATOM    915  C   TRP    61     118.410  73.966  82.544  1.00  0.00           C  
ATOM    916  O   TRP    61     119.262  74.618  83.111  1.00  0.00           O  
ATOM    917  N   ILE    62     117.243  73.767  83.132  1.00  0.00           N  
ATOM    918  H   ILE    62     116.546  73.232  82.634  1.00  0.00           H  
ATOM    919  CA  ILE    62     116.929  74.351  84.445  1.00  0.00           C  
ATOM    920  HA  ILE    62     117.082  75.428  84.367  1.00  0.00           H  
ATOM    921  CB  ILE    62     115.479  74.049  84.868  1.00  0.00           C  
ATOM    922  HB  ILE    62     115.221  73.058  84.494  1.00  0.00           H  
ATOM    923  CG2 ILE    62     115.219  74.037  86.406  1.00  0.00           C  
ATOM    924 HG21 ILE    62     115.762  73.288  86.982  1.00  0.00           H  
ATOM    925 HG22 ILE    62     115.571  74.959  86.869  1.00  0.00           H  
ATOM    926 HG23 ILE    62     114.139  73.910  86.474  1.00  0.00           H  
ATOM    927  CG1 ILE    62     114.583  75.141  84.150  1.00  0.00           C  
ATOM    928 HG12 ILE    62     114.679  75.996  84.820  1.00  0.00           H  
ATOM    929 HG13 ILE    62     115.015  75.391  83.181  1.00  0.00           H  
ATOM    930  CD1 ILE    62     113.093  74.811  84.095  1.00  0.00           C  
ATOM    931 HD11 ILE    62     112.561  75.034  85.019  1.00  0.00           H  
ATOM    932 HD12 ILE    62     112.678  75.270  83.197  1.00  0.00           H  
ATOM    933 HD13 ILE    62     112.973  73.759  83.837  1.00  0.00           H  
ATOM    934  C   ILE    62     117.890  73.827  85.545  1.00  0.00           C  
ATOM    935  O   ILE    62     118.179  74.503  86.514  1.00  0.00           O  
ATOM    936  N   LEU    63     118.377  72.559  85.439  1.00  0.00           N  
ATOM    937  H   LEU    63     117.776  71.971  84.879  1.00  0.00           H  
ATOM    938  CA  LEU    63     119.374  72.023  86.352  1.00  0.00           C  
ATOM    939  HA  LEU    63     119.184  72.425  87.347  1.00  0.00           H  
ATOM    940  CB  LEU    63     119.260  70.530  86.306  1.00  0.00           C  
ATOM    941  HB2 LEU    63     119.293  70.210  85.264  1.00  0.00           H  
ATOM    942  HB3 LEU    63     120.055  69.966  86.795  1.00  0.00           H  
ATOM    943  CG  LEU    63     117.915  70.063  86.752  1.00  0.00           C  
ATOM    944  HG  LEU    63     117.136  70.365  86.052  1.00  0.00           H  
ATOM    945  CD1 LEU    63     117.823  68.494  86.824  1.00  0.00           C  
ATOM    946 HD11 LEU    63     118.157  68.140  85.848  1.00  0.00           H  
ATOM    947 HD12 LEU    63     118.400  68.070  87.646  1.00  0.00           H  
ATOM    948 HD13 LEU    63     116.820  68.134  87.053  1.00  0.00           H  
ATOM    949  CD2 LEU    63     117.525  70.502  88.157  1.00  0.00           C  
ATOM    950 HD21 LEU    63     116.621  69.993  88.492  1.00  0.00           H  
ATOM    951 HD22 LEU    63     118.346  70.150  88.781  1.00  0.00           H  
ATOM    952 HD23 LEU    63     117.285  71.562  88.245  1.00  0.00           H  
ATOM    953  C   LEU    63     120.831  72.508  85.790  1.00  0.00           C  
ATOM    954  O   LEU    63     121.808  72.599  86.557  1.00  0.00           O  
ATOM    955  N   GLY    64     121.056  72.511  84.455  1.00  0.00           N  
ATOM    956  H   GLY    64     120.237  72.400  83.875  1.00  0.00           H  
ATOM    957  CA  GLY    64     122.364  72.698  83.797  1.00  0.00           C  
ATOM    958  HA2 GLY    64     122.287  73.269  82.872  1.00  0.00           H  
ATOM    959  HA3 GLY    64     122.875  73.346  84.509  1.00  0.00           H  
ATOM    960  C   GLY    64     123.134  71.369  83.485  1.00  0.00           C  
ATOM    961  O   GLY    64     124.285  71.159  83.919  1.00  0.00           O  
ATOM    962  N   ASN    65     122.414  70.402  82.954  1.00  0.00           N  
ATOM    963  H   ASN    65     121.476  70.745  82.806  1.00  0.00           H  
ATOM    964  CA  ASN    65     122.961  69.159  82.453  1.00  0.00           C  
ATOM    965  HA  ASN    65     123.413  68.617  83.284  1.00  0.00           H  
ATOM    966  CB  ASN    65     121.771  68.443  81.792  1.00  0.00           C  
ATOM    967  HB2 ASN    65     120.892  68.660  82.400  1.00  0.00           H  
ATOM    968  HB3 ASN    65     121.537  68.966  80.865  1.00  0.00           H  
ATOM    969  CG  ASN    65     122.033  66.920  81.610  1.00  0.00           C  
ATOM    970  OD1 ASN    65     123.015  66.488  81.078  1.00  0.00           O  
ATOM    971  ND2 ASN    65     121.066  66.074  81.798  1.00  0.00           N  
ATOM    972 HD21 ASN    65     121.086  65.153  81.384  1.00  0.00           H  
ATOM    973 HD22 ASN    65     120.181  66.396  82.162  1.00  0.00           H  
ATOM    974  C   ASN    65     124.177  69.356  81.483  1.00  0.00           C  
ATOM    975  O   ASN    65     124.044  70.076  80.477  1.00  0.00           O  
ATOM    976  N   PRO    66     125.287  68.643  81.714  1.00  0.00           N  
ATOM    977  CD  PRO    66     125.645  67.944  82.907  1.00  0.00           C  
ATOM    978  HD2 PRO    66     125.033  67.050  83.029  1.00  0.00           H  
ATOM    979  HD3 PRO    66     125.518  68.523  83.822  1.00  0.00           H  
ATOM    980  CG  PRO    66     127.116  67.555  82.703  1.00  0.00           C  
ATOM    981  HG2 PRO    66     127.488  66.645  83.175  1.00  0.00           H  
ATOM    982  HG3 PRO    66     127.735  68.376  83.064  1.00  0.00           H  
ATOM    983  CB  PRO    66     127.333  67.539  81.187  1.00  0.00           C  
ATOM    984  HB2 PRO    66     126.975  66.569  80.842  1.00  0.00           H  
ATOM    985  HB3 PRO    66     128.365  67.764  80.919  1.00  0.00           H  
ATOM    986  CA  PRO    66     126.325  68.547  80.666  1.00  0.00           C  
ATOM    987  HA  PRO    66     126.782  69.536  80.664  1.00  0.00           H  
ATOM    988  C   PRO    66     125.802  68.262  79.232  1.00  0.00           C  
ATOM    989  O   PRO    66     126.526  68.729  78.304  1.00  0.00           O  
ATOM    990  N   GLU    67     124.624  67.537  78.956  1.00  0.00           N  
ATOM    991  H   GLU    67     124.083  67.178  79.730  1.00  0.00           H  
ATOM    992  CA  GLU    67     124.083  67.270  77.580  1.00  0.00           C  
ATOM    993  HA  GLU    67     124.826  66.721  77.002  1.00  0.00           H  
ATOM    994  CB  GLU    67     122.817  66.313  77.636  1.00  0.00           C  
ATOM    995  HB2 GLU    67     123.037  65.483  78.307  1.00  0.00           H  
ATOM    996  HB3 GLU    67     121.960  66.817  78.083  1.00  0.00           H  
ATOM    997  CG  GLU    67     122.324  65.688  76.364  1.00  0.00           C  
ATOM    998  HG2 GLU    67     121.384  65.181  76.582  1.00  0.00           H  
ATOM    999  HG3 GLU    67     121.990  66.462  75.673  1.00  0.00           H  
ATOM   1000  CD  GLU    67     123.345  64.844  75.643  1.00  0.00           C  
ATOM   1001  OE1 GLU    67     123.761  63.827  76.306  1.00  0.00           O  
ATOM   1002  OE2 GLU    67     123.635  65.138  74.467  1.00  0.00           O1-
ATOM   1003  C   GLU    67     123.714  68.566  76.861  1.00  0.00           C  
ATOM   1004  O   GLU    67     123.780  68.572  75.648  1.00  0.00           O  
ATOM   1005  N   CYX    68     123.253  69.563  77.587  1.00  0.00           N  
ATOM   1006  H   CYX    68     123.211  69.311  78.565  1.00  0.00           H  
ATOM   1007  CA  CYX    68     122.905  70.974  77.351  1.00  0.00           C  
ATOM   1008  HA  CYX    68     122.646  71.035  76.294  1.00  0.00           H  
ATOM   1009  CB  CYX    68     121.678  71.287  78.260  1.00  0.00           C  
ATOM   1010  HB2 CYX    68     122.038  71.393  79.284  1.00  0.00           H  
ATOM   1011  HB3 CYX    68     121.332  72.306  78.089  1.00  0.00           H  
ATOM   1012  SG  CYX    68     120.312  70.093  78.418  1.00  0.00           S  
ATOM   1013  C   CYX    68     123.918  72.089  77.541  1.00  0.00           C  
ATOM   1014  O   CYX    68     123.591  73.304  77.456  1.00  0.00           O  
ATOM   1015  N   GLU    69     125.179  71.746  77.884  1.00  0.00           N  
ATOM   1016  H   GLU    69     125.390  70.763  77.786  1.00  0.00           H  
ATOM   1017  CA  GLU    69     126.238  72.727  78.211  1.00  0.00           C  
ATOM   1018  HA  GLU    69     125.822  73.334  79.015  1.00  0.00           H  
ATOM   1019  CB  GLU    69     127.417  71.967  78.745  1.00  0.00           C  
ATOM   1020  HB2 GLU    69     127.061  71.284  79.516  1.00  0.00           H  
ATOM   1021  HB3 GLU    69     127.825  71.411  77.901  1.00  0.00           H  
ATOM   1022  CG  GLU    69     128.525  72.840  79.307  1.00  0.00           C  
ATOM   1023  HG2 GLU    69     129.307  72.268  79.807  1.00  0.00           H  
ATOM   1024  HG3 GLU    69     129.007  73.339  78.467  1.00  0.00           H  
ATOM   1025  CD  GLU    69     127.978  73.829  80.361  1.00  0.00           C  
ATOM   1026  OE1 GLU    69     128.632  74.901  80.423  1.00  0.00           O  
ATOM   1027  OE2 GLU    69     126.914  73.707  80.989  1.00  0.00           O1-
ATOM   1028  C   GLU    69     126.509  73.789  77.152  1.00  0.00           C  
ATOM   1029  O   GLU    69     126.715  74.962  77.544  1.00  0.00           O  
ATOM   1030  N   SER    70     126.452  73.469  75.828  1.00  0.00           N  
ATOM   1031  H   SER    70     126.229  72.527  75.541  1.00  0.00           H  
ATOM   1032  CA  SER    70     126.767  74.494  74.798  1.00  0.00           C  
ATOM   1033  HA  SER    70     127.500  75.154  75.263  1.00  0.00           H  
ATOM   1034  CB  SER    70     127.409  73.899  73.519  1.00  0.00           C  
ATOM   1035  HB2 SER    70     127.699  74.660  72.794  1.00  0.00           H  
ATOM   1036  HB3 SER    70     128.215  73.208  73.765  1.00  0.00           H  
ATOM   1037  OG  SER    70     126.464  72.985  72.918  1.00  0.00           O  
ATOM   1038  HG  SER    70     126.916  72.146  72.802  1.00  0.00           H  
ATOM   1039  C   SER    70     125.599  75.454  74.462  1.00  0.00           C  
ATOM   1040  O   SER    70     125.819  76.281  73.574  1.00  0.00           O  
ATOM   1041  N   LEU    71     124.413  75.436  75.177  1.00  0.00           N  
ATOM   1042  H   LEU    71     124.247  74.716  75.865  1.00  0.00           H  
ATOM   1043  CA  LEU    71     123.346  76.382  74.994  1.00  0.00           C  
ATOM   1044  HA  LEU    71     123.495  76.689  73.958  1.00  0.00           H  
ATOM   1045  CB  LEU    71     121.967  75.701  74.986  1.00  0.00           C  
ATOM   1046  HB2 LEU    71     121.292  76.372  74.455  1.00  0.00           H  
ATOM   1047  HB3 LEU    71     122.157  74.871  74.304  1.00  0.00           H  
ATOM   1048  CG  LEU    71     121.211  75.279  76.229  1.00  0.00           C  
ATOM   1049  HG  LEU    71     122.019  75.068  76.929  1.00  0.00           H  
ATOM   1050  CD1 LEU    71     120.279  76.442  76.740  1.00  0.00           C  
ATOM   1051 HD11 LEU    71     119.622  76.741  75.924  1.00  0.00           H  
ATOM   1052 HD12 LEU    71     119.680  76.031  77.553  1.00  0.00           H  
ATOM   1053 HD13 LEU    71     120.799  77.280  77.204  1.00  0.00           H  
ATOM   1054  CD2 LEU    71     120.441  73.998  76.048  1.00  0.00           C  
ATOM   1055 HD21 LEU    71     119.729  74.146  75.236  1.00  0.00           H  
ATOM   1056 HD22 LEU    71     121.106  73.176  75.782  1.00  0.00           H  
ATOM   1057 HD23 LEU    71     120.018  73.764  77.025  1.00  0.00           H  
ATOM   1058  C   LEU    71     123.445  77.649  75.875  1.00  0.00           C  
ATOM   1059  O   LEU    71     123.977  77.598  76.987  1.00  0.00           O  
ATOM   1060  N   SER    72     122.901  78.791  75.433  1.00  0.00           N  
ATOM   1061  H   SER    72     122.394  78.777  74.560  1.00  0.00           H  
ATOM   1062  CA  SER    72     122.818  80.128  76.137  1.00  0.00           C  
ATOM   1063  HA  SER    72     123.348  80.221  77.085  1.00  0.00           H  
ATOM   1064  CB  SER    72     123.361  81.264  75.197  1.00  0.00           C  
ATOM   1065  HB2 SER    72     124.407  81.159  74.908  1.00  0.00           H  
ATOM   1066  HB3 SER    72     122.857  81.185  74.234  1.00  0.00           H  
ATOM   1067  OG  SER    72     123.033  82.480  75.771  1.00  0.00           O  
ATOM   1068  HG  SER    72     123.864  82.948  75.881  1.00  0.00           H  
ATOM   1069  C   SER    72     121.363  80.283  76.521  1.00  0.00           C  
ATOM   1070  O   SER    72     120.445  79.960  75.680  1.00  0.00           O  
ATOM   1071  N   THR    73     121.121  80.699  77.709  1.00  0.00           N  
ATOM   1072  H   THR    73     121.886  80.985  78.304  1.00  0.00           H  
ATOM   1073  CA  THR    73     119.850  81.154  78.215  1.00  0.00           C  
ATOM   1074  HA  THR    73     119.137  80.456  77.777  1.00  0.00           H  
ATOM   1075  CB  THR    73     119.775  81.020  79.717  1.00  0.00           C  
ATOM   1076  HB  THR    73     120.522  81.704  80.119  1.00  0.00           H  
ATOM   1077  CG2 THR    73     118.399  81.389  80.297  1.00  0.00           C  
ATOM   1078 HG21 THR    73     118.421  81.033  81.327  1.00  0.00           H  
ATOM   1079 HG22 THR    73     118.163  82.441  80.455  1.00  0.00           H  
ATOM   1080 HG23 THR    73     117.608  80.798  79.835  1.00  0.00           H  
ATOM   1081  OG1 THR    73     120.013  79.754  80.235  1.00  0.00           O  
ATOM   1082  HG1 THR    73     120.867  79.436  79.932  1.00  0.00           H  
ATOM   1083  C   THR    73     119.620  82.609  77.764  1.00  0.00           C  
ATOM   1084  O   THR    73     120.245  83.550  78.267  1.00  0.00           O  
ATOM   1085  N   ALA    74     118.649  82.839  76.889  1.00  0.00           N  
ATOM   1086  H   ALA    74     118.199  82.022  76.502  1.00  0.00           H  
ATOM   1087  CA  ALA    74     118.227  84.164  76.457  1.00  0.00           C  
ATOM   1088  HA  ALA    74     119.084  84.819  76.297  1.00  0.00           H  
ATOM   1089  CB  ALA    74     117.454  84.071  75.144  1.00  0.00           C  
ATOM   1090  HB1 ALA    74     116.600  83.415  75.310  1.00  0.00           H  
ATOM   1091  HB2 ALA    74     117.069  85.059  74.894  1.00  0.00           H  
ATOM   1092  HB3 ALA    74     118.177  83.649  74.444  1.00  0.00           H  
ATOM   1093  C   ALA    74     117.436  84.958  77.495  1.00  0.00           C  
ATOM   1094  O   ALA    74     116.737  84.366  78.336  1.00  0.00           O  
ATOM   1095  N   SER    75     117.505  86.331  77.497  1.00  0.00           N  
ATOM   1096  H   SER    75     118.280  86.695  76.961  1.00  0.00           H  
ATOM   1097  CA  SER    75     116.800  87.222  78.424  1.00  0.00           C  
ATOM   1098  HA  SER    75     117.192  87.101  79.433  1.00  0.00           H  
ATOM   1099  CB  SER    75     117.067  88.692  78.039  1.00  0.00           C  
ATOM   1100  HB2 SER    75     118.116  88.932  77.862  1.00  0.00           H  
ATOM   1101  HB3 SER    75     116.618  88.806  77.052  1.00  0.00           H  
ATOM   1102  OG  SER    75     116.430  89.582  78.890  1.00  0.00           O  
ATOM   1103  HG  SER    75     116.697  89.384  79.790  1.00  0.00           H  
ATOM   1104  C   SER    75     115.300  86.967  78.600  1.00  0.00           C  
ATOM   1105  O   SER    75     114.861  86.986  79.743  1.00  0.00           O  
ATOM   1106  N   SER    76     114.556  86.856  77.496  1.00  0.00           N  
ATOM   1107  H   SER    76     115.045  86.728  76.621  1.00  0.00           H  
ATOM   1108  CA  SER    76     113.127  86.674  77.465  1.00  0.00           C  
ATOM   1109  HA  SER    76     112.788  86.068  78.305  1.00  0.00           H  
ATOM   1110  CB  SER    76     112.336  87.994  77.584  1.00  0.00           C  
ATOM   1111  HB2 SER    76     111.268  87.796  77.502  1.00  0.00           H  
ATOM   1112  HB3 SER    76     112.443  88.358  78.606  1.00  0.00           H  
ATOM   1113  OG  SER    76     112.880  88.893  76.661  1.00  0.00           O  
ATOM   1114  HG  SER    76     112.455  89.747  76.764  1.00  0.00           H  
ATOM   1115  C   SER    76     112.756  85.905  76.210  1.00  0.00           C  
ATOM   1116  O   SER    76     113.623  85.583  75.396  1.00  0.00           O  
ATOM   1117  N   TRP    77     111.496  85.426  76.079  1.00  0.00           N  
ATOM   1118  H   TRP    77     110.841  85.376  76.847  1.00  0.00           H  
ATOM   1119  CA  TRP    77     111.086  84.562  74.977  1.00  0.00           C  
ATOM   1120  HA  TRP    77     111.553  84.938  74.067  1.00  0.00           H  
ATOM   1121  CB  TRP    77     111.505  83.116  75.174  1.00  0.00           C  
ATOM   1122  HB2 TRP    77     111.062  82.588  74.330  1.00  0.00           H  
ATOM   1123  HB3 TRP    77     112.567  82.986  74.967  1.00  0.00           H  
ATOM   1124  CG  TRP    77     111.231  82.590  76.551  1.00  0.00           C  
ATOM   1125  CD1 TRP    77     110.060  81.938  76.952  1.00  0.00           C  
ATOM   1126  HD1 TRP    77     109.181  81.752  76.353  1.00  0.00           H  
ATOM   1127  NE1 TRP    77     110.219  81.572  78.291  1.00  0.00           N  
ATOM   1128  HE1 TRP    77     109.522  81.061  78.814  1.00  0.00           H  
ATOM   1129  CE2 TRP    77     111.334  82.046  78.830  1.00  0.00           C  
ATOM   1130  CZ2 TRP    77     111.852  81.817  80.097  1.00  0.00           C  
ATOM   1131  HZ2 TRP    77     111.149  81.385  80.795  1.00  0.00           H  
ATOM   1132  CH2 TRP    77     113.212  82.196  80.320  1.00  0.00           C  
ATOM   1133  HH2 TRP    77     113.659  81.944  81.270  1.00  0.00           H  
ATOM   1134  CZ3 TRP    77     113.965  82.681  79.279  1.00  0.00           C  
ATOM   1135  HZ3 TRP    77     115.027  82.845  79.387  1.00  0.00           H  
ATOM   1136  CE3 TRP    77     113.460  83.009  78.045  1.00  0.00           C  
ATOM   1137  HE3 TRP    77     114.004  83.486  77.243  1.00  0.00           H  
ATOM   1138  CD2 TRP    77     112.077  82.669  77.752  1.00  0.00           C  
ATOM   1139  C   TRP    77     109.567  84.737  74.680  1.00  0.00           C  
ATOM   1140  O   TRP    77     108.823  85.156  75.566  1.00  0.00           O  
ATOM   1141  N   SER    78     109.113  84.229  73.562  1.00  0.00           N  
ATOM   1142  H   SER    78     109.768  83.941  72.849  1.00  0.00           H  
ATOM   1143  CA  SER    78     107.677  84.143  73.278  1.00  0.00           C  
ATOM   1144  HA  SER    78     107.151  84.865  73.904  1.00  0.00           H  
ATOM   1145  CB  SER    78     107.437  84.576  71.832  1.00  0.00           C  
ATOM   1146  HB2 SER    78     106.378  84.429  71.621  1.00  0.00           H  
ATOM   1147  HB3 SER    78     107.798  85.601  71.745  1.00  0.00           H  
ATOM   1148  OG  SER    78     108.303  83.854  70.994  1.00  0.00           O  
ATOM   1149  HG  SER    78     108.398  84.363  70.185  1.00  0.00           H  
ATOM   1150  C   SER    78     107.106  82.774  73.485  1.00  0.00           C  
ATOM   1151  O   SER    78     105.875  82.701  73.761  1.00  0.00           O  
ATOM   1152  N   TYR    79     108.059  81.747  73.494  1.00  0.00           N  
ATOM   1153  H   TYR    79     108.965  81.930  73.089  1.00  0.00           H  
ATOM   1154  CA  TYR    79     107.803  80.384  73.858  1.00  0.00           C  
ATOM   1155  HA  TYR    79     107.418  80.281  74.873  1.00  0.00           H  
ATOM   1156  CB  TYR    79     106.767  79.731  72.896  1.00  0.00           C  
ATOM   1157  HB2 TYR    79     106.573  78.752  73.335  1.00  0.00           H  
ATOM   1158  HB3 TYR    79     105.828  80.276  72.988  1.00  0.00           H  
ATOM   1159  CG  TYR    79     107.222  79.608  71.464  1.00  0.00           C  
ATOM   1160  CD1 TYR    79     107.022  80.715  70.611  1.00  0.00           C  
ATOM   1161  HD1 TYR    79     106.636  81.625  71.046  1.00  0.00           H  
ATOM   1162  CE1 TYR    79     107.422  80.535  69.270  1.00  0.00           C  
ATOM   1163  HE1 TYR    79     107.446  81.380  68.597  1.00  0.00           H  
ATOM   1164  CZ  TYR    79     108.004  79.340  68.697  1.00  0.00           C  
ATOM   1165  OH  TYR    79     108.345  79.310  67.321  1.00  0.00           O  
ATOM   1166  HH  TYR    79     107.995  80.133  66.973  1.00  0.00           H  
ATOM   1167  CE2 TYR    79     108.157  78.219  69.574  1.00  0.00           C  
ATOM   1168  HE2 TYR    79     108.439  77.235  69.229  1.00  0.00           H  
ATOM   1169  CD2 TYR    79     107.803  78.350  70.964  1.00  0.00           C  
ATOM   1170  HD2 TYR    79     107.785  77.502  71.633  1.00  0.00           H  
ATOM   1171  C   TYR    79     109.221  79.664  73.753  1.00  0.00           C  
ATOM   1172  O   TYR    79     110.247  80.318  73.390  1.00  0.00           O  
ATOM   1173  N   ILE    80     109.210  78.375  73.950  1.00  0.00           N  
ATOM   1174  H   ILE    80     108.325  77.964  74.208  1.00  0.00           H  
ATOM   1175  CA  ILE    80     110.353  77.491  74.027  1.00  0.00           C  
ATOM   1176  HA  ILE    80     111.269  78.058  73.862  1.00  0.00           H  
ATOM   1177  CB  ILE    80     110.458  76.940  75.446  1.00  0.00           C  
ATOM   1178  HB  ILE    80     109.728  76.169  75.692  1.00  0.00           H  
ATOM   1179  CG2 ILE    80     111.812  76.145  75.408  1.00  0.00           C  
ATOM   1180 HG21 ILE    80     111.646  75.238  74.828  1.00  0.00           H  
ATOM   1181 HG22 ILE    80     112.574  76.684  74.844  1.00  0.00           H  
ATOM   1182 HG23 ILE    80     112.077  75.972  76.451  1.00  0.00           H  
ATOM   1183  CG1 ILE    80     110.380  78.061  76.524  1.00  0.00           C  
ATOM   1184 HG12 ILE    80     111.025  78.827  76.094  1.00  0.00           H  
ATOM   1185 HG13 ILE    80     109.388  78.496  76.644  1.00  0.00           H  
ATOM   1186  CD1 ILE    80     110.762  77.838  77.972  1.00  0.00           C  
ATOM   1187 HD11 ILE    80     110.590  78.722  78.587  1.00  0.00           H  
ATOM   1188 HD12 ILE    80     110.119  77.088  78.432  1.00  0.00           H  
ATOM   1189 HD13 ILE    80     111.840  77.731  78.092  1.00  0.00           H  
ATOM   1190  C   ILE    80     110.374  76.365  72.959  1.00  0.00           C  
ATOM   1191  O   ILE    80     109.285  75.798  72.707  1.00  0.00           O  
ATOM   1192  N   VAL    81     111.514  76.199  72.299  1.00  0.00           N  
ATOM   1193  H   VAL    81     112.263  76.761  72.677  1.00  0.00           H  
ATOM   1194  CA  VAL    81     111.811  75.128  71.381  1.00  0.00           C  
ATOM   1195  HA  VAL    81     110.886  74.675  71.026  1.00  0.00           H  
ATOM   1196  CB  VAL    81     112.375  75.736  70.079  1.00  0.00           C  
ATOM   1197  HB  VAL    81     113.365  76.139  70.292  1.00  0.00           H  
ATOM   1198  CG1 VAL    81     112.676  74.671  69.037  1.00  0.00           C  
ATOM   1199 HG11 VAL    81     111.751  74.142  68.813  1.00  0.00           H  
ATOM   1200 HG12 VAL    81     112.983  75.027  68.054  1.00  0.00           H  
ATOM   1201 HG13 VAL    81     113.461  74.017  69.417  1.00  0.00           H  
ATOM   1202  CG2 VAL    81     111.454  76.730  69.427  1.00  0.00           C  
ATOM   1203 HG21 VAL    81     110.486  76.235  69.358  1.00  0.00           H  
ATOM   1204 HG22 VAL    81     111.389  77.576  70.111  1.00  0.00           H  
ATOM   1205 HG23 VAL    81     111.903  77.023  68.478  1.00  0.00           H  
ATOM   1206  C   VAL    81     112.798  74.163  72.047  1.00  0.00           C  
ATOM   1207  O   VAL    81     113.901  74.522  72.483  1.00  0.00           O  
ATOM   1208  N   GLU    82     112.312  72.917  72.218  1.00  0.00           N  
ATOM   1209  H   GLU    82     111.348  72.755  71.963  1.00  0.00           H  
ATOM   1210  CA  GLU    82     113.059  71.933  73.034  1.00  0.00           C  
ATOM   1211  HA  GLU    82     114.098  72.212  72.863  1.00  0.00           H  
ATOM   1212  CB  GLU    82     112.825  72.058  74.518  1.00  0.00           C  
ATOM   1213  HB2 GLU    82     113.449  71.369  75.087  1.00  0.00           H  
ATOM   1214  HB3 GLU    82     113.170  73.020  74.898  1.00  0.00           H  
ATOM   1215  CG  GLU    82     111.423  71.906  75.087  1.00  0.00           C  
ATOM   1216  HG2 GLU    82     111.242  72.799  75.686  1.00  0.00           H  
ATOM   1217  HG3 GLU    82     110.694  72.003  74.282  1.00  0.00           H  
ATOM   1218  CD  GLU    82     111.216  70.665  75.986  1.00  0.00           C  
ATOM   1219  OE1 GLU    82     111.558  70.571  77.151  1.00  0.00           O  
ATOM   1220  OE2 GLU    82     110.469  69.780  75.531  1.00  0.00           O1-
ATOM   1221  C   GLU    82     112.842  70.506  72.629  1.00  0.00           C  
ATOM   1222  O   GLU    82     111.775  70.124  72.093  1.00  0.00           O  
ATOM   1223  N   THR    83     113.734  69.621  73.020  1.00  0.00           N  
ATOM   1224  H   THR    83     114.528  70.019  73.499  1.00  0.00           H  
ATOM   1225  CA  THR    83     113.594  68.195  72.788  1.00  0.00           C  
ATOM   1226  HA  THR    83     112.902  68.010  71.966  1.00  0.00           H  
ATOM   1227  CB  THR    83     114.966  67.550  72.530  1.00  0.00           C  
ATOM   1228  HB  THR    83     115.714  67.910  73.236  1.00  0.00           H  
ATOM   1229  CG2 THR    83     115.086  66.067  72.659  1.00  0.00           C  
ATOM   1230 HG21 THR    83     114.761  65.762  73.654  1.00  0.00           H  
ATOM   1231 HG22 THR    83     114.342  65.685  71.960  1.00  0.00           H  
ATOM   1232 HG23 THR    83     116.091  65.695  72.458  1.00  0.00           H  
ATOM   1233  OG1 THR    83     115.348  67.942  71.273  1.00  0.00           O  
ATOM   1234  HG1 THR    83     115.666  68.848  71.279  1.00  0.00           H  
ATOM   1235  C   THR    83     112.802  67.615  74.007  1.00  0.00           C  
ATOM   1236  O   THR    83     113.245  67.752  75.172  1.00  0.00           O  
ATOM   1237  N   SER    84     111.599  67.027  73.762  1.00  0.00           N  
ATOM   1238  H   SER    84     111.267  66.838  72.827  1.00  0.00           H  
ATOM   1239  CA  SER    84     110.705  66.654  74.914  1.00  0.00           C  
ATOM   1240  HA  SER    84     110.894  67.249  75.808  1.00  0.00           H  
ATOM   1241  CB  SER    84     109.249  66.937  74.624  1.00  0.00           C  
ATOM   1242  HB2 SER    84     109.133  68.012  74.483  1.00  0.00           H  
ATOM   1243  HB3 SER    84     109.070  66.311  73.750  1.00  0.00           H  
ATOM   1244  OG  SER    84     108.413  66.526  75.667  1.00  0.00           O  
ATOM   1245  HG  SER    84     107.493  66.472  75.397  1.00  0.00           H  
ATOM   1246  C   SER    84     110.947  65.149  75.308  1.00  0.00           C  
ATOM   1247  O   SER    84     110.177  64.330  74.829  1.00  0.00           O  
ATOM   1248  N   SER    85     111.993  64.930  76.134  1.00  0.00           N  
ATOM   1249  H   SER    85     112.564  65.736  76.345  1.00  0.00           H  
ATOM   1250  CA  SER    85     112.479  63.636  76.593  1.00  0.00           C  
ATOM   1251  HA  SER    85     111.649  62.955  76.782  1.00  0.00           H  
ATOM   1252  CB  SER    85     113.230  62.945  75.424  1.00  0.00           C  
ATOM   1253  HB2 SER    85     112.514  62.818  74.612  1.00  0.00           H  
ATOM   1254  HB3 SER    85     114.042  63.580  75.071  1.00  0.00           H  
ATOM   1255  OG  SER    85     113.793  61.697  75.783  1.00  0.00           O  
ATOM   1256  HG  SER    85     113.689  61.039  75.092  1.00  0.00           H  
ATOM   1257  C   SER    85     113.378  63.756  77.876  1.00  0.00           C  
ATOM   1258  O   SER    85     114.259  64.596  77.860  1.00  0.00           O  
ATOM   1259  N   SER    86     113.229  62.863  78.846  1.00  0.00           N  
ATOM   1260  H   SER    86     112.569  62.111  78.706  1.00  0.00           H  
ATOM   1261  CA  SER    86     114.066  62.733  80.034  1.00  0.00           C  
ATOM   1262  HA  SER    86     114.167  63.682  80.560  1.00  0.00           H  
ATOM   1263  CB  SER    86     113.324  61.771  81.016  1.00  0.00           C  
ATOM   1264  HB2 SER    86     113.494  60.738  80.712  1.00  0.00           H  
ATOM   1265  HB3 SER    86     113.648  61.820  82.055  1.00  0.00           H  
ATOM   1266  OG  SER    86     111.939  62.026  80.991  1.00  0.00           O  
ATOM   1267  HG  SER    86     111.741  62.859  81.426  1.00  0.00           H  
ATOM   1268  C   SER    86     115.461  62.331  79.660  1.00  0.00           C  
ATOM   1269  O   SER    86     116.395  62.755  80.358  1.00  0.00           O  
ATOM   1270  N   ASP    87     115.639  61.679  78.475  1.00  0.00           N  
ATOM   1271  H   ASP    87     114.852  61.404  77.904  1.00  0.00           H  
ATOM   1272  CA  ASP    87     116.959  61.316  77.876  1.00  0.00           C  
ATOM   1273  HA  ASP    87     117.570  60.779  78.601  1.00  0.00           H  
ATOM   1274  CB  ASP    87     116.781  60.532  76.603  1.00  0.00           C  
ATOM   1275  HB2 ASP    87     116.542  61.232  75.802  1.00  0.00           H  
ATOM   1276  HB3 ASP    87     117.765  60.113  76.391  1.00  0.00           H  
ATOM   1277  CG  ASP    87     115.813  59.383  76.559  1.00  0.00           C  
ATOM   1278  OD1 ASP    87     115.668  58.795  75.476  1.00  0.00           O  
ATOM   1279  OD2 ASP    87     115.255  58.993  77.617  1.00  0.00           O1-
ATOM   1280  C   ASP    87     117.787  62.577  77.608  1.00  0.00           C  
ATOM   1281  O   ASP    87     118.991  62.509  77.412  1.00  0.00           O  
ATOM   1282  N   ASN    88     117.139  63.723  77.477  1.00  0.00           N  
ATOM   1283  H   ASN    88     116.130  63.711  77.434  1.00  0.00           H  
ATOM   1284  CA  ASN    88     117.671  65.034  77.288  1.00  0.00           C  
ATOM   1285  HA  ASN    88     118.747  64.887  77.197  1.00  0.00           H  
ATOM   1286  CB  ASN    88     117.104  65.652  75.917  1.00  0.00           C  
ATOM   1287  HB2 ASN    88     116.015  65.655  75.958  1.00  0.00           H  
ATOM   1288  HB3 ASN    88     117.408  66.685  75.747  1.00  0.00           H  
ATOM   1289  CG  ASN    88     117.692  64.764  74.818  1.00  0.00           C  
ATOM   1290  OD1 ASN    88     117.067  63.769  74.464  1.00  0.00           O  
ATOM   1291  ND2 ASN    88     118.798  65.152  74.228  1.00  0.00           N  
ATOM   1292 HD21 ASN    88     119.343  64.537  73.640  1.00  0.00           H  
ATOM   1293 HD22 ASN    88     119.260  66.049  74.283  1.00  0.00           H  
ATOM   1294  C   ASN    88     117.469  65.984  78.492  1.00  0.00           C  
ATOM   1295  O   ASN    88     117.677  67.176  78.347  1.00  0.00           O  
ATOM   1296  N   GLY    89     117.055  65.375  79.633  1.00  0.00           N  
ATOM   1297  H   GLY    89     116.717  64.425  79.570  1.00  0.00           H  
ATOM   1298  CA  GLY    89     116.809  66.083  80.872  1.00  0.00           C  
ATOM   1299  HA2 GLY    89     117.036  67.129  80.664  1.00  0.00           H  
ATOM   1300  HA3 GLY    89     115.799  66.003  81.276  1.00  0.00           H  
ATOM   1301  C   GLY    89     117.752  65.573  81.970  1.00  0.00           C  
ATOM   1302  O   GLY    89     118.426  66.459  82.527  1.00  0.00           O  
ATOM   1303  N   THR    90     117.781  64.299  82.380  1.00  0.00           N  
ATOM   1304  H   THR    90     117.033  63.734  82.005  1.00  0.00           H  
ATOM   1305  CA  THR    90     118.475  63.738  83.484  1.00  0.00           C  
ATOM   1306  HA  THR    90     118.475  64.528  84.236  1.00  0.00           H  
ATOM   1307  CB  THR    90     117.682  62.543  84.009  1.00  0.00           C  
ATOM   1308  HB  THR    90     116.625  62.803  84.062  1.00  0.00           H  
ATOM   1309  CG2 THR    90     117.931  61.317  83.116  1.00  0.00           C  
ATOM   1310 HG21 THR    90     117.737  61.488  82.057  1.00  0.00           H  
ATOM   1311 HG22 THR    90     118.878  60.836  83.360  1.00  0.00           H  
ATOM   1312 HG23 THR    90     117.210  60.559  83.420  1.00  0.00           H  
ATOM   1313  OG1 THR    90     118.181  62.256  85.271  1.00  0.00           O  
ATOM   1314  HG1 THR    90     117.841  62.905  85.891  1.00  0.00           H  
ATOM   1315  C   THR    90     119.917  63.415  83.176  1.00  0.00           C  
ATOM   1316  O   THR    90     120.294  63.138  82.053  1.00  0.00           O  
ATOM   1317  N   CYX    91     120.784  63.394  84.211  1.00  0.00           N  
ATOM   1318  H   CYX    91     120.637  63.804  85.122  1.00  0.00           H  
ATOM   1319  CA  CYX    91     122.062  62.643  84.010  1.00  0.00           C  
ATOM   1320  HA  CYX    91     121.894  62.061  83.104  1.00  0.00           H  
ATOM   1321  CB  CYX    91     123.204  63.629  83.582  1.00  0.00           C  
ATOM   1322  HB2 CYX    91     124.064  63.182  83.083  1.00  0.00           H  
ATOM   1323  HB3 CYX    91     122.781  64.209  82.762  1.00  0.00           H  
ATOM   1324  SG  CYX    91     123.878  64.811  84.776  1.00  0.00           S  
ATOM   1325  C   CYX    91     122.470  61.721  85.128  1.00  0.00           C  
ATOM   1326  O   CYX    91     123.355  60.987  84.844  1.00  0.00           O  
ATOM   1327  N   TYR    92     121.996  61.881  86.400  1.00  0.00           N  
ATOM   1328  H   TYR    92     121.195  62.489  86.498  1.00  0.00           H  
ATOM   1329  CA  TYR    92     122.529  60.998  87.458  1.00  0.00           C  
ATOM   1330  HA  TYR    92     123.608  61.068  87.314  1.00  0.00           H  
ATOM   1331  CB  TYR    92     122.057  61.595  88.830  1.00  0.00           C  
ATOM   1332  HB2 TYR    92     122.256  62.666  88.858  1.00  0.00           H  
ATOM   1333  HB3 TYR    92     120.978  61.441  88.818  1.00  0.00           H  
ATOM   1334  CG  TYR    92     122.824  60.986  89.987  1.00  0.00           C  
ATOM   1335  CD1 TYR    92     122.441  59.743  90.552  1.00  0.00           C  
ATOM   1336  HD1 TYR    92     121.473  59.401  90.218  1.00  0.00           H  
ATOM   1337  CE1 TYR    92     123.193  59.152  91.667  1.00  0.00           C  
ATOM   1338  HE1 TYR    92     122.771  58.347  92.251  1.00  0.00           H  
ATOM   1339  CZ  TYR    92     124.336  59.871  92.090  1.00  0.00           C  
ATOM   1340  OH  TYR    92     125.090  59.454  93.095  1.00  0.00           O  
ATOM   1341  HH  TYR    92     125.075  58.494  93.082  1.00  0.00           H  
ATOM   1342  CE2 TYR    92     124.735  61.078  91.553  1.00  0.00           C  
ATOM   1343  HE2 TYR    92     125.568  61.736  91.750  1.00  0.00           H  
ATOM   1344  CD2 TYR    92     123.971  61.637  90.523  1.00  0.00           C  
ATOM   1345  HD2 TYR    92     124.272  62.591  90.116  1.00  0.00           H  
ATOM   1346  C   TYR    92     122.287  59.454  87.306  1.00  0.00           C  
ATOM   1347  O   TYR    92     123.266  58.778  87.520  1.00  0.00           O  
ATOM   1348  N   PRO    93     121.169  58.911  86.831  1.00  0.00           N  
ATOM   1349  CD  PRO    93     121.027  57.470  86.669  1.00  0.00           C  
ATOM   1350  HD2 PRO    93     121.376  56.886  87.521  1.00  0.00           H  
ATOM   1351  HD3 PRO    93     121.655  57.078  85.868  1.00  0.00           H  
ATOM   1352  CG  PRO    93     119.629  57.165  86.240  1.00  0.00           C  
ATOM   1353  HG2 PRO    93     119.027  56.884  87.104  1.00  0.00           H  
ATOM   1354  HG3 PRO    93     119.615  56.314  85.560  1.00  0.00           H  
ATOM   1355  CB  PRO    93     119.201  58.518  85.702  1.00  0.00           C  
ATOM   1356  HB2 PRO    93     118.120  58.513  85.839  1.00  0.00           H  
ATOM   1357  HB3 PRO    93     119.508  58.702  84.672  1.00  0.00           H  
ATOM   1358  CA  PRO    93     119.884  59.530  86.619  1.00  0.00           C  
ATOM   1359  HA  PRO    93     120.026  60.455  86.060  1.00  0.00           H  
ATOM   1360  C   PRO    93     119.037  59.797  87.862  1.00  0.00           C  
ATOM   1361  O   PRO    93     119.410  59.481  89.009  1.00  0.00           O  
ATOM   1362  N   GLY    94     117.794  60.242  87.702  1.00  0.00           N  
ATOM   1363  H   GLY    94     117.492  60.378  86.748  1.00  0.00           H  
ATOM   1364  CA  GLY    94     116.821  60.297  88.807  1.00  0.00           C  
ATOM   1365  HA2 GLY    94     116.707  59.287  89.202  1.00  0.00           H  
ATOM   1366  HA3 GLY    94     117.240  60.843  89.652  1.00  0.00           H  
ATOM   1367  C   GLY    94     115.502  60.951  88.354  1.00  0.00           C  
ATOM   1368  O   GLY    94     115.500  61.552  87.289  1.00  0.00           O  
ATOM   1369  N   ASP    95     114.422  60.876  89.110  1.00  0.00           N  
ATOM   1370  H   ASP    95     114.541  60.354  89.967  1.00  0.00           H  
ATOM   1371  CA  ASP    95     113.020  61.394  88.773  1.00  0.00           C  
ATOM   1372  HA  ASP    95     112.718  60.897  87.851  1.00  0.00           H  
ATOM   1373  CB  ASP    95     111.968  60.928  89.841  1.00  0.00           C  
ATOM   1374  HB2 ASP    95     112.350  61.356  90.768  1.00  0.00           H  
ATOM   1375  HB3 ASP    95     111.017  61.361  89.530  1.00  0.00           H  
ATOM   1376  CG  ASP    95     111.829  59.430  89.985  1.00  0.00           C  
ATOM   1377  OD1 ASP    95     111.240  59.024  90.995  1.00  0.00           O  
ATOM   1378  OD2 ASP    95     112.246  58.672  89.069  1.00  0.00           O1-
ATOM   1379  C   ASP    95     112.987  62.961  88.563  1.00  0.00           C  
ATOM   1380  O   ASP    95     113.927  63.736  88.930  1.00  0.00           O  
ATOM   1381  N   PHE    96     111.874  63.478  88.111  1.00  0.00           N  
ATOM   1382  H   PHE    96     111.190  62.884  87.667  1.00  0.00           H  
ATOM   1383  CA  PHE    96     111.525  64.898  88.224  1.00  0.00           C  
ATOM   1384  HA  PHE    96     112.181  65.394  88.940  1.00  0.00           H  
ATOM   1385  CB  PHE    96     111.887  65.849  87.021  1.00  0.00           C  
ATOM   1386  HB2 PHE    96     112.781  65.365  86.628  1.00  0.00           H  
ATOM   1387  HB3 PHE    96     111.117  65.753  86.256  1.00  0.00           H  
ATOM   1388  CG  PHE    96     112.183  67.303  87.318  1.00  0.00           C  
ATOM   1389  CD1 PHE    96     111.622  68.053  88.337  1.00  0.00           C  
ATOM   1390  HD1 PHE    96     110.937  67.582  89.026  1.00  0.00           H  
ATOM   1391  CE1 PHE    96     112.014  69.405  88.598  1.00  0.00           C  
ATOM   1392  HE1 PHE    96     111.472  70.041  89.281  1.00  0.00           H  
ATOM   1393  CZ  PHE    96     112.949  69.983  87.754  1.00  0.00           C  
ATOM   1394  HZ  PHE    96     113.270  71.001  87.913  1.00  0.00           H  
ATOM   1395  CE2 PHE    96     113.506  69.237  86.755  1.00  0.00           C  
ATOM   1396  HE2 PHE    96     114.280  69.725  86.182  1.00  0.00           H  
ATOM   1397  CD2 PHE    96     113.073  67.909  86.512  1.00  0.00           C  
ATOM   1398  HD2 PHE    96     113.446  67.317  85.689  1.00  0.00           H  
ATOM   1399  C   PHE    96     110.038  65.086  88.817  1.00  0.00           C  
ATOM   1400  O   PHE    96     109.062  64.765  88.209  1.00  0.00           O  
ATOM   1401  N   ILE    97     109.912  65.619  89.988  1.00  0.00           N  
ATOM   1402  H   ILE    97     110.717  65.803  90.570  1.00  0.00           H  
ATOM   1403  CA  ILE    97     108.621  65.511  90.682  1.00  0.00           C  
ATOM   1404  HA  ILE    97     108.093  64.600  90.400  1.00  0.00           H  
ATOM   1405  CB  ILE    97     108.838  65.312  92.238  1.00  0.00           C  
ATOM   1406  HB  ILE    97     109.603  66.009  92.581  1.00  0.00           H  
ATOM   1407  CG2 ILE    97     107.551  65.586  92.961  1.00  0.00           C  
ATOM   1408 HG21 ILE    97     107.406  66.657  92.823  1.00  0.00           H  
ATOM   1409 HG22 ILE    97     106.753  65.025  92.474  1.00  0.00           H  
ATOM   1410 HG23 ILE    97     107.678  65.369  94.021  1.00  0.00           H  
ATOM   1411  CG1 ILE    97     109.286  63.947  92.697  1.00  0.00           C  
ATOM   1412 HG12 ILE    97     109.310  63.812  93.779  1.00  0.00           H  
ATOM   1413 HG13 ILE    97     108.629  63.204  92.245  1.00  0.00           H  
ATOM   1414  CD1 ILE    97     110.564  63.457  92.119  1.00  0.00           C  
ATOM   1415 HD11 ILE    97     110.711  62.462  92.538  1.00  0.00           H  
ATOM   1416 HD12 ILE    97     110.615  63.290  91.043  1.00  0.00           H  
ATOM   1417 HD13 ILE    97     111.444  64.071  92.311  1.00  0.00           H  
ATOM   1418  C   ILE    97     107.838  66.798  90.316  1.00  0.00           C  
ATOM   1419  O   ILE    97     108.359  67.928  90.278  1.00  0.00           O  
ATOM   1420  N   ASP    98     106.523  66.669  90.039  1.00  0.00           N  
ATOM   1421  H   ASP    98     106.130  65.759  90.233  1.00  0.00           H  
ATOM   1422  CA  ASP    98     105.549  67.683  89.559  1.00  0.00           C  
ATOM   1423  HA  ASP    98     104.583  67.224  89.346  1.00  0.00           H  
ATOM   1424  CB  ASP    98     105.252  68.694  90.689  1.00  0.00           C  
ATOM   1425  HB2 ASP    98     106.221  69.036  91.054  1.00  0.00           H  
ATOM   1426  HB3 ASP    98     104.661  69.471  90.204  1.00  0.00           H  
ATOM   1427  CG  ASP    98     104.508  68.012  91.847  1.00  0.00           C  
ATOM   1428  OD1 ASP    98     104.909  68.319  93.029  1.00  0.00           O  
ATOM   1429  OD2 ASP    98     103.612  67.166  91.567  1.00  0.00           O1-
ATOM   1430  C   ASP    98     106.013  68.344  88.261  1.00  0.00           C  
ATOM   1431  O   ASP    98     105.809  69.578  88.057  1.00  0.00           O  
ATOM   1432  N   TYR    99     106.784  67.574  87.422  1.00  0.00           N  
ATOM   1433  H   TYR    99     106.990  66.630  87.716  1.00  0.00           H  
ATOM   1434  CA  TYR    99     107.558  68.097  86.294  1.00  0.00           C  
ATOM   1435  HA  TYR    99     108.038  68.994  86.684  1.00  0.00           H  
ATOM   1436  CB  TYR    99     108.748  67.324  85.937  1.00  0.00           C  
ATOM   1437  HB2 TYR    99     109.498  67.199  86.718  1.00  0.00           H  
ATOM   1438  HB3 TYR    99     108.533  66.272  85.752  1.00  0.00           H  
ATOM   1439  CG  TYR    99     109.400  67.813  84.665  1.00  0.00           C  
ATOM   1440  CD1 TYR    99     110.064  69.045  84.701  1.00  0.00           C  
ATOM   1441  HD1 TYR    99     110.113  69.534  85.663  1.00  0.00           H  
ATOM   1442  CE1 TYR    99     110.538  69.635  83.542  1.00  0.00           C  
ATOM   1443  HE1 TYR    99     110.989  70.602  83.709  1.00  0.00           H  
ATOM   1444  CZ  TYR    99     110.556  68.846  82.365  1.00  0.00           C  
ATOM   1445  OH  TYR    99     111.265  69.358  81.274  1.00  0.00           O  
ATOM   1446  HH  TYR    99     111.846  68.633  81.029  1.00  0.00           H  
ATOM   1447  CE2 TYR    99     109.950  67.565  82.320  1.00  0.00           C  
ATOM   1448  HE2 TYR    99     109.997  67.090  81.351  1.00  0.00           H  
ATOM   1449  CD2 TYR    99     109.329  67.069  83.471  1.00  0.00           C  
ATOM   1450  HD2 TYR    99     108.670  66.216  83.411  1.00  0.00           H  
ATOM   1451  C   TYR    99     106.590  68.539  85.149  1.00  0.00           C  
ATOM   1452  O   TYR    99     106.891  69.568  84.547  1.00  0.00           O  
ATOM   1453  N   GLU   100     105.476  67.829  84.914  1.00  0.00           N  
ATOM   1454  H   GLU   100     105.461  66.969  85.443  1.00  0.00           H  
ATOM   1455  CA  GLU   100     104.449  68.211  83.984  1.00  0.00           C  
ATOM   1456  HA  GLU   100     104.931  68.328  83.014  1.00  0.00           H  
ATOM   1457  CB  GLU   100     103.413  67.095  83.919  1.00  0.00           C  
ATOM   1458  HB2 GLU   100     102.977  67.271  82.936  1.00  0.00           H  
ATOM   1459  HB3 GLU   100     103.914  66.127  83.894  1.00  0.00           H  
ATOM   1460  CG  GLU   100     102.098  67.061  84.763  1.00  0.00           C  
ATOM   1461  HG2 GLU   100     101.647  68.051  84.682  1.00  0.00           H  
ATOM   1462  HG3 GLU   100     101.409  66.431  84.200  1.00  0.00           H  
ATOM   1463  CD  GLU   100     102.185  66.606  86.190  1.00  0.00           C  
ATOM   1464  OE1 GLU   100     101.259  65.864  86.628  1.00  0.00           O  
ATOM   1465  OE2 GLU   100     103.098  67.033  86.947  1.00  0.00           O1-
ATOM   1466  C   GLU   100     103.810  69.588  84.421  1.00  0.00           C  
ATOM   1467  O   GLU   100     103.663  70.410  83.528  1.00  0.00           O  
ATOM   1468  N   GLH   101     103.619  69.707  85.774  1.00  0.00           N  
ATOM   1469  H   GLH   101     103.790  68.916  86.379  1.00  0.00           H  
ATOM   1470  CA  GLH   101     103.140  71.018  86.274  1.00  0.00           C  
ATOM   1471  HA  GLH   101     102.308  71.281  85.621  1.00  0.00           H  
ATOM   1472  CB  GLH   101     102.711  71.041  87.690  1.00  0.00           C  
ATOM   1473  HB2 GLH   101     101.945  70.267  87.743  1.00  0.00           H  
ATOM   1474  HB3 GLH   101     103.414  70.647  88.425  1.00  0.00           H  
ATOM   1475  CG  GLH   101     102.270  72.356  88.307  1.00  0.00           C  
ATOM   1476  HG2 GLH   101     101.936  72.251  89.339  1.00  0.00           H  
ATOM   1477  HG3 GLH   101     103.146  72.991  88.436  1.00  0.00           H  
ATOM   1478  CD  GLH   101     101.196  73.112  87.454  1.00  0.00           C  
ATOM   1479  OE1 GLH   101     100.476  72.496  86.622  1.00  0.00           O  
ATOM   1480  OE2 GLH   101     101.223  74.442  87.479  1.00  0.00           O  
ATOM   1481  HE2 GLH   101     100.833  74.847  86.701  1.00  0.00           H  
ATOM   1482  C   GLH   101     104.289  72.135  86.081  1.00  0.00           C  
ATOM   1483  O   GLH   101     104.015  73.315  85.798  1.00  0.00           O  
ATOM   1484  N   LEU   102     105.619  71.794  86.260  1.00  0.00           N  
ATOM   1485  H   LEU   102     105.882  70.976  86.791  1.00  0.00           H  
ATOM   1486  CA  LEU   102     106.625  72.821  85.973  1.00  0.00           C  
ATOM   1487  HA  LEU   102     106.345  73.695  86.561  1.00  0.00           H  
ATOM   1488  CB  LEU   102     107.957  72.335  86.424  1.00  0.00           C  
ATOM   1489  HB2 LEU   102     107.890  72.217  87.506  1.00  0.00           H  
ATOM   1490  HB3 LEU   102     108.174  71.350  86.009  1.00  0.00           H  
ATOM   1491  CG  LEU   102     109.090  73.408  86.240  1.00  0.00           C  
ATOM   1492  HG  LEU   102     109.235  73.735  85.211  1.00  0.00           H  
ATOM   1493  CD1 LEU   102     108.867  74.704  87.029  1.00  0.00           C  
ATOM   1494 HD11 LEU   102     108.043  75.297  86.631  1.00  0.00           H  
ATOM   1495 HD12 LEU   102     108.505  74.462  88.028  1.00  0.00           H  
ATOM   1496 HD13 LEU   102     109.738  75.350  86.918  1.00  0.00           H  
ATOM   1497  CD2 LEU   102     110.399  72.758  86.670  1.00  0.00           C  
ATOM   1498 HD21 LEU   102     110.812  72.086  85.918  1.00  0.00           H  
ATOM   1499 HD22 LEU   102     111.107  73.531  86.967  1.00  0.00           H  
ATOM   1500 HD23 LEU   102     110.244  72.087  87.516  1.00  0.00           H  
ATOM   1501  C   LEU   102     106.659  73.298  84.490  1.00  0.00           C  
ATOM   1502  O   LEU   102     106.818  74.438  84.166  1.00  0.00           O  
ATOM   1503  N   ARG   103     106.604  72.328  83.530  1.00  0.00           N  
ATOM   1504  H   ARG   103     106.653  71.386  83.890  1.00  0.00           H  
ATOM   1505  CA  ARG   103     106.392  72.693  82.136  1.00  0.00           C  
ATOM   1506  HA  ARG   103     107.272  73.270  81.850  1.00  0.00           H  
ATOM   1507  CB  ARG   103     106.119  71.392  81.281  1.00  0.00           C  
ATOM   1508  HB2 ARG   103     105.345  70.805  81.775  1.00  0.00           H  
ATOM   1509  HB3 ARG   103     105.927  71.675  80.245  1.00  0.00           H  
ATOM   1510  CG  ARG   103     107.420  70.545  81.271  1.00  0.00           C  
ATOM   1511  HG2 ARG   103     108.237  71.121  80.836  1.00  0.00           H  
ATOM   1512  HG3 ARG   103     107.772  70.307  82.275  1.00  0.00           H  
ATOM   1513  CD  ARG   103     107.231  69.209  80.509  1.00  0.00           C  
ATOM   1514  HD2 ARG   103     108.023  68.535  80.834  1.00  0.00           H  
ATOM   1515  HD3 ARG   103     106.316  68.761  80.898  1.00  0.00           H  
ATOM   1516  NE  ARG   103     107.237  69.330  79.041  1.00  0.00           N  
ATOM   1517  HE  ARG   103     106.396  69.658  78.587  1.00  0.00           H  
ATOM   1518  CZ  ARG   103     108.226  69.399  78.175  1.00  0.00           C  
ATOM   1519  NH1 ARG   103     109.468  69.506  78.631  1.00  0.00           N1+
ATOM   1520 HH11 ARG   103     109.738  69.318  79.586  1.00  0.00           H  
ATOM   1521 HH12 ARG   103     110.113  69.927  77.977  1.00  0.00           H  
ATOM   1522  NH2 ARG   103     108.084  69.435  76.892  1.00  0.00           N  
ATOM   1523 HH21 ARG   103     107.189  69.337  76.434  1.00  0.00           H  
ATOM   1524 HH22 ARG   103     108.903  69.562  76.315  1.00  0.00           H  
ATOM   1525  C   ARG   103     105.144  73.641  81.860  1.00  0.00           C  
ATOM   1526  O   ARG   103     105.294  74.593  81.132  1.00  0.00           O  
ATOM   1527  N   GLU   104     104.058  73.475  82.626  1.00  0.00           N  
ATOM   1528  H   GLU   104     103.994  72.672  83.235  1.00  0.00           H  
ATOM   1529  CA  GLU   104     102.920  74.437  82.465  1.00  0.00           C  
ATOM   1530  HA  GLU   104     102.707  74.480  81.396  1.00  0.00           H  
ATOM   1531  CB  GLU   104     101.705  73.856  83.249  1.00  0.00           C  
ATOM   1532  HB2 GLU   104     101.507  72.860  82.852  1.00  0.00           H  
ATOM   1533  HB3 GLU   104     101.996  73.795  84.298  1.00  0.00           H  
ATOM   1534  CG  GLU   104     100.363  74.570  83.037  1.00  0.00           C  
ATOM   1535  HG2 GLU   104     100.372  75.039  82.053  1.00  0.00           H  
ATOM   1536  HG3 GLU   104      99.620  73.777  83.114  1.00  0.00           H  
ATOM   1537  CD  GLU   104      99.943  75.581  84.112  1.00  0.00           C  
ATOM   1538  OE1 GLU   104      99.383  76.683  83.769  1.00  0.00           O  
ATOM   1539  OE2 GLU   104     100.289  75.464  85.299  1.00  0.00           O1-
ATOM   1540  C   GLU   104     103.260  75.830  82.909  1.00  0.00           C  
ATOM   1541  O   GLU   104     102.807  76.795  82.351  1.00  0.00           O  
ATOM   1542  N   GLN   105     104.241  75.988  83.833  1.00  0.00           N  
ATOM   1543  H   GLN   105     104.610  75.120  84.193  1.00  0.00           H  
ATOM   1544  CA  GLN   105     104.722  77.265  84.268  1.00  0.00           C  
ATOM   1545  HA  GLN   105     103.856  77.925  84.217  1.00  0.00           H  
ATOM   1546  CB  GLN   105     105.268  77.304  85.748  1.00  0.00           C  
ATOM   1547  HB2 GLN   105     106.163  76.681  85.755  1.00  0.00           H  
ATOM   1548  HB3 GLN   105     105.432  78.340  86.043  1.00  0.00           H  
ATOM   1549  CG  GLN   105     104.430  76.627  86.786  1.00  0.00           C  
ATOM   1550  HG2 GLN   105     104.142  75.644  86.414  1.00  0.00           H  
ATOM   1551  HG3 GLN   105     105.011  76.409  87.682  1.00  0.00           H  
ATOM   1552  CD  GLN   105     103.252  77.550  87.215  1.00  0.00           C  
ATOM   1553  OE1 GLN   105     103.200  78.786  87.044  1.00  0.00           O  
ATOM   1554  NE2 GLN   105     102.305  77.057  87.935  1.00  0.00           N  
ATOM   1555 HE21 GLN   105     101.617  77.692  88.314  1.00  0.00           H  
ATOM   1556 HE22 GLN   105     102.213  76.059  88.062  1.00  0.00           H  
ATOM   1557  C   GLN   105     105.684  77.930  83.252  1.00  0.00           C  
ATOM   1558  O   GLN   105     105.429  79.076  82.985  1.00  0.00           O  
ATOM   1559  N   LEU   106     106.615  77.206  82.597  1.00  0.00           N  
ATOM   1560  H   LEU   106     106.791  76.231  82.794  1.00  0.00           H  
ATOM   1561  CA  LEU   106     107.471  77.770  81.549  1.00  0.00           C  
ATOM   1562  HA  LEU   106     107.877  78.749  81.802  1.00  0.00           H  
ATOM   1563  CB  LEU   106     108.529  76.663  81.382  1.00  0.00           C  
ATOM   1564  HB2 LEU   106     108.069  75.823  81.903  1.00  0.00           H  
ATOM   1565  HB3 LEU   106     108.665  76.554  80.306  1.00  0.00           H  
ATOM   1566  CG  LEU   106     109.803  76.959  82.161  1.00  0.00           C  
ATOM   1567  HG  LEU   106     110.570  76.280  81.788  1.00  0.00           H  
ATOM   1568  CD1 LEU   106     110.461  78.304  81.907  1.00  0.00           C  
ATOM   1569 HD11 LEU   106     109.833  79.167  82.131  1.00  0.00           H  
ATOM   1570 HD12 LEU   106     111.286  78.372  82.616  1.00  0.00           H  
ATOM   1571 HD13 LEU   106     110.869  78.356  80.898  1.00  0.00           H  
ATOM   1572  CD2 LEU   106     109.758  76.786  83.659  1.00  0.00           C  
ATOM   1573 HD21 LEU   106     109.224  75.868  83.903  1.00  0.00           H  
ATOM   1574 HD22 LEU   106     110.746  76.734  84.116  1.00  0.00           H  
ATOM   1575 HD23 LEU   106     109.148  77.567  84.112  1.00  0.00           H  
ATOM   1576  C   LEU   106     106.595  77.978  80.280  1.00  0.00           C  
ATOM   1577  O   LEU   106     107.061  78.689  79.384  1.00  0.00           O  
ATOM   1578  N   SER   107     105.322  77.485  80.314  1.00  0.00           N  
ATOM   1579  H   SER   107     105.002  76.850  81.031  1.00  0.00           H  
ATOM   1580  CA  SER   107     104.364  77.907  79.238  1.00  0.00           C  
ATOM   1581  HA  SER   107     104.920  78.010  78.306  1.00  0.00           H  
ATOM   1582  CB  SER   107     103.393  76.726  79.098  1.00  0.00           C  
ATOM   1583  HB2 SER   107     102.869  76.607  80.046  1.00  0.00           H  
ATOM   1584  HB3 SER   107     102.613  77.030  78.401  1.00  0.00           H  
ATOM   1585  OG  SER   107     104.059  75.551  78.799  1.00  0.00           O  
ATOM   1586  HG  SER   107     104.606  75.325  79.555  1.00  0.00           H  
ATOM   1587  C   SER   107     103.552  79.188  79.642  1.00  0.00           C  
ATOM   1588  O   SER   107     102.677  79.658  78.891  1.00  0.00           O  
ATOM   1589  N   SER   108     103.738  79.725  80.867  1.00  0.00           N  
ATOM   1590  H   SER   108     104.415  79.264  81.458  1.00  0.00           H  
ATOM   1591  CA  SER   108     103.240  81.028  81.306  1.00  0.00           C  
ATOM   1592  HA  SER   108     102.464  81.338  80.606  1.00  0.00           H  
ATOM   1593  CB  SER   108     102.591  80.917  82.723  1.00  0.00           C  
ATOM   1594  HB2 SER   108     101.892  80.083  82.789  1.00  0.00           H  
ATOM   1595  HB3 SER   108     103.322  80.586  83.461  1.00  0.00           H  
ATOM   1596  OG  SER   108     102.055  82.116  83.186  1.00  0.00           O  
ATOM   1597  HG  SER   108     101.158  82.127  82.845  1.00  0.00           H  
ATOM   1598  C   SER   108     104.349  82.019  81.283  1.00  0.00           C  
ATOM   1599  O   SER   108     104.174  83.214  81.007  1.00  0.00           O  
ATOM   1600  N   VAL   109     105.544  81.560  81.659  1.00  0.00           N  
ATOM   1601  H   VAL   109     105.538  80.585  81.922  1.00  0.00           H  
ATOM   1602  CA  VAL   109     106.626  82.407  82.053  1.00  0.00           C  
ATOM   1603  HA  VAL   109     106.249  83.399  82.302  1.00  0.00           H  
ATOM   1604  CB  VAL   109     107.416  81.696  83.215  1.00  0.00           C  
ATOM   1605  HB  VAL   109     107.646  80.688  82.871  1.00  0.00           H  
ATOM   1606  CG1 VAL   109     108.833  82.208  83.519  1.00  0.00           C  
ATOM   1607 HG11 VAL   109     109.137  81.684  84.425  1.00  0.00           H  
ATOM   1608 HG12 VAL   109     109.479  81.941  82.682  1.00  0.00           H  
ATOM   1609 HG13 VAL   109     108.876  83.292  83.632  1.00  0.00           H  
ATOM   1610  CG2 VAL   109     106.651  81.643  84.511  1.00  0.00           C  
ATOM   1611 HG21 VAL   109     107.097  80.863  85.128  1.00  0.00           H  
ATOM   1612 HG22 VAL   109     106.830  82.556  85.079  1.00  0.00           H  
ATOM   1613 HG23 VAL   109     105.580  81.486  84.385  1.00  0.00           H  
ATOM   1614  C   VAL   109     107.553  82.580  80.885  1.00  0.00           C  
ATOM   1615  O   VAL   109     108.180  81.679  80.401  1.00  0.00           O  
ATOM   1616  N   SER   110     107.565  83.806  80.374  1.00  0.00           N  
ATOM   1617  H   SER   110     107.106  84.528  80.912  1.00  0.00           H  
ATOM   1618  CA  SER   110     108.279  84.330  79.211  1.00  0.00           C  
ATOM   1619  HA  SER   110     108.569  83.561  78.495  1.00  0.00           H  
ATOM   1620  CB  SER   110     107.246  85.334  78.572  1.00  0.00           C  
ATOM   1621  HB2 SER   110     107.726  85.910  77.782  1.00  0.00           H  
ATOM   1622  HB3 SER   110     106.428  84.734  78.172  1.00  0.00           H  
ATOM   1623  OG  SER   110     106.738  86.306  79.414  1.00  0.00           O  
ATOM   1624  HG  SER   110     106.089  86.912  79.047  1.00  0.00           H  
ATOM   1625  C   SER   110     109.557  85.138  79.398  1.00  0.00           C  
ATOM   1626  O   SER   110     110.047  85.803  78.426  1.00  0.00           O  
ATOM   1627  N   SER   111     110.091  85.223  80.604  1.00  0.00           N  
ATOM   1628  H   SER   111     109.638  84.759  81.378  1.00  0.00           H  
ATOM   1629  CA  SER   111     111.446  85.616  80.977  1.00  0.00           C  
ATOM   1630  HA  SER   111     111.999  85.289  80.097  1.00  0.00           H  
ATOM   1631  CB  SER   111     111.609  87.089  81.150  1.00  0.00           C  
ATOM   1632  HB2 SER   111     111.396  87.541  80.181  1.00  0.00           H  
ATOM   1633  HB3 SER   111     110.922  87.516  81.880  1.00  0.00           H  
ATOM   1634  OG  SER   111     112.897  87.451  81.545  1.00  0.00           O  
ATOM   1635  HG  SER   111     113.542  87.327  80.845  1.00  0.00           H  
ATOM   1636  C   SER   111     111.876  84.994  82.288  1.00  0.00           C  
ATOM   1637  O   SER   111     111.162  84.838  83.245  1.00  0.00           O  
ATOM   1638  N   PHE   112     113.156  84.704  82.374  1.00  0.00           N  
ATOM   1639  H   PHE   112     113.759  84.576  81.573  1.00  0.00           H  
ATOM   1640  CA  PHE   112     113.939  84.591  83.619  1.00  0.00           C  
ATOM   1641  HA  PHE   112     113.227  84.615  84.443  1.00  0.00           H  
ATOM   1642  CB  PHE   112     114.702  83.282  83.659  1.00  0.00           C  
ATOM   1643  HB2 PHE   112     115.077  83.098  82.652  1.00  0.00           H  
ATOM   1644  HB3 PHE   112     115.580  83.383  84.297  1.00  0.00           H  
ATOM   1645  CG  PHE   112     114.037  81.952  84.057  1.00  0.00           C  
ATOM   1646  CD1 PHE   112     114.875  80.813  83.861  1.00  0.00           C  
ATOM   1647  HD1 PHE   112     115.904  81.041  83.623  1.00  0.00           H  
ATOM   1648  CE1 PHE   112     114.450  79.528  84.204  1.00  0.00           C  
ATOM   1649  HE1 PHE   112     115.098  78.671  84.094  1.00  0.00           H  
ATOM   1650  CZ  PHE   112     113.300  79.417  85.013  1.00  0.00           C  
ATOM   1651  HZ  PHE   112     113.051  78.412  85.322  1.00  0.00           H  
ATOM   1652  CE2 PHE   112     112.448  80.547  85.210  1.00  0.00           C  
ATOM   1653  HE2 PHE   112     111.542  80.381  85.773  1.00  0.00           H  
ATOM   1654  CD2 PHE   112     112.866  81.834  84.777  1.00  0.00           C  
ATOM   1655  HD2 PHE   112     112.311  82.742  84.959  1.00  0.00           H  
ATOM   1656  C   PHE   112     115.003  85.731  83.820  1.00  0.00           C  
ATOM   1657  O   PHE   112     115.547  86.261  82.810  1.00  0.00           O  
ATOM   1658  N   GLU   113     115.286  85.929  85.113  1.00  0.00           N  
ATOM   1659  H   GLU   113     114.869  85.284  85.770  1.00  0.00           H  
ATOM   1660  CA  GLU   113     116.207  86.905  85.649  1.00  0.00           C  
ATOM   1661  HA  GLU   113     117.059  87.118  85.003  1.00  0.00           H  
ATOM   1662  CB  GLU   113     115.417  88.222  85.897  1.00  0.00           C  
ATOM   1663  HB2 GLU   113     115.149  88.712  84.961  1.00  0.00           H  
ATOM   1664  HB3 GLU   113     114.514  88.013  86.471  1.00  0.00           H  
ATOM   1665  CG  GLU   113     116.237  89.297  86.592  1.00  0.00           C  
ATOM   1666  HG2 GLU   113     117.035  88.892  87.214  1.00  0.00           H  
ATOM   1667  HG3 GLU   113     116.755  89.915  85.858  1.00  0.00           H  
ATOM   1668  CD  GLU   113     115.308  90.128  87.436  1.00  0.00           C  
ATOM   1669  OE1 GLU   113     114.348  90.702  86.899  1.00  0.00           O  
ATOM   1670  OE2 GLU   113     115.664  90.366  88.619  1.00  0.00           O1-
ATOM   1671  C   GLU   113     116.799  86.292  86.950  1.00  0.00           C  
ATOM   1672  O   GLU   113     116.112  86.147  87.963  1.00  0.00           O  
ATOM   1673  N   ARG   114     118.067  85.809  86.923  1.00  0.00           N  
ATOM   1674  H   ARG   114     118.645  86.018  86.121  1.00  0.00           H  
ATOM   1675  CA  ARG   114     118.706  84.962  88.016  1.00  0.00           C  
ATOM   1676  HA  ARG   114     117.927  84.603  88.688  1.00  0.00           H  
ATOM   1677  CB  ARG   114     119.364  83.757  87.342  1.00  0.00           C  
ATOM   1678  HB2 ARG   114     119.444  82.838  87.922  1.00  0.00           H  
ATOM   1679  HB3 ARG   114     118.813  83.409  86.468  1.00  0.00           H  
ATOM   1680  CG  ARG   114     120.771  84.017  86.868  1.00  0.00           C  
ATOM   1681  HG2 ARG   114     120.678  84.784  86.099  1.00  0.00           H  
ATOM   1682  HG3 ARG   114     121.403  84.394  87.672  1.00  0.00           H  
ATOM   1683  CD  ARG   114     121.454  82.766  86.273  1.00  0.00           C  
ATOM   1684  HD2 ARG   114     121.426  81.925  86.966  1.00  0.00           H  
ATOM   1685  HD3 ARG   114     120.906  82.393  85.407  1.00  0.00           H  
ATOM   1686  NE  ARG   114     122.807  83.004  85.609  1.00  0.00           N  
ATOM   1687  HE  ARG   114     122.817  83.693  84.871  1.00  0.00           H  
ATOM   1688  CZ  ARG   114     124.004  82.592  86.003  1.00  0.00           C  
ATOM   1689  NH1 ARG   114     124.243  81.453  86.497  1.00  0.00           N1+
ATOM   1690 HH11 ARG   114     123.394  80.918  86.380  1.00  0.00           H  
ATOM   1691 HH12 ARG   114     125.156  81.023  86.535  1.00  0.00           H  
ATOM   1692  NH2 ARG   114     125.030  83.366  85.603  1.00  0.00           N  
ATOM   1693 HH21 ARG   114     124.839  84.121  84.960  1.00  0.00           H  
ATOM   1694 HH22 ARG   114     125.966  83.113  85.887  1.00  0.00           H  
ATOM   1695  C   ARG   114     119.655  85.686  88.888  1.00  0.00           C  
ATOM   1696  O   ARG   114     120.293  86.708  88.526  1.00  0.00           O  
ATOM   1697  N   PHE   115     119.781  85.197  90.164  1.00  0.00           N  
ATOM   1698  H   PHE   115     119.113  84.495  90.450  1.00  0.00           H  
ATOM   1699  CA  PHE   115     120.737  85.567  91.194  1.00  0.00           C  
ATOM   1700  HA  PHE   115     121.570  86.103  90.740  1.00  0.00           H  
ATOM   1701  CB  PHE   115     120.021  86.560  92.156  1.00  0.00           C  
ATOM   1702  HB2 PHE   115     120.753  86.866  92.903  1.00  0.00           H  
ATOM   1703  HB3 PHE   115     119.672  87.431  91.601  1.00  0.00           H  
ATOM   1704  CG  PHE   115     118.721  85.999  92.787  1.00  0.00           C  
ATOM   1705  CD1 PHE   115     117.519  85.948  92.057  1.00  0.00           C  
ATOM   1706  HD1 PHE   115     117.424  86.472  91.118  1.00  0.00           H  
ATOM   1707  CE1 PHE   115     116.396  85.320  92.656  1.00  0.00           C  
ATOM   1708  HE1 PHE   115     115.409  85.297  92.219  1.00  0.00           H  
ATOM   1709  CZ  PHE   115     116.460  85.041  94.033  1.00  0.00           C  
ATOM   1710  HZ  PHE   115     115.503  84.773  94.455  1.00  0.00           H  
ATOM   1711  CE2 PHE   115     117.660  85.079  94.793  1.00  0.00           C  
ATOM   1712  HE2 PHE   115     117.668  84.554  95.736  1.00  0.00           H  
ATOM   1713  CD2 PHE   115     118.834  85.534  94.093  1.00  0.00           C  
ATOM   1714  HD2 PHE   115     119.768  85.393  94.616  1.00  0.00           H  
ATOM   1715  C   PHE   115     121.271  84.330  91.973  1.00  0.00           C  
ATOM   1716  O   PHE   115     120.614  83.319  92.039  1.00  0.00           O  
ATOM   1717  N   GLU   116     122.550  84.379  92.451  1.00  0.00           N  
ATOM   1718  H   GLU   116     123.170  85.143  92.227  1.00  0.00           H  
ATOM   1719  CA  GLU   116     123.088  83.339  93.294  1.00  0.00           C  
ATOM   1720  HA  GLU   116     122.885  82.404  92.770  1.00  0.00           H  
ATOM   1721  CB  GLU   116     124.658  83.473  93.210  1.00  0.00           C  
ATOM   1722  HB2 GLU   116     124.956  83.850  92.232  1.00  0.00           H  
ATOM   1723  HB3 GLU   116     125.029  84.258  93.869  1.00  0.00           H  
ATOM   1724  CG  GLU   116     125.459  82.158  93.469  1.00  0.00           C  
ATOM   1725  HG2 GLU   116     125.184  81.707  94.423  1.00  0.00           H  
ATOM   1726  HG3 GLU   116     125.082  81.356  92.834  1.00  0.00           H  
ATOM   1727  CD  GLU   116     126.976  82.274  93.241  1.00  0.00           C  
ATOM   1728  OE1 GLU   116     127.556  83.360  93.039  1.00  0.00           O  
ATOM   1729  OE2 GLU   116     127.700  81.245  93.333  1.00  0.00           O1-
ATOM   1730  C   GLU   116     122.530  83.422  94.726  1.00  0.00           C  
ATOM   1731  O   GLU   116     122.979  84.209  95.574  1.00  0.00           O  
ATOM   1732  N   ILE   117     121.596  82.556  95.020  1.00  0.00           N  
ATOM   1733  H   ILE   117     121.320  81.894  94.309  1.00  0.00           H  
ATOM   1734  CA  ILE   117     120.723  82.360  96.211  1.00  0.00           C  
ATOM   1735  HA  ILE   117     120.305  83.319  96.514  1.00  0.00           H  
ATOM   1736  CB  ILE   117     119.483  81.545  95.803  1.00  0.00           C  
ATOM   1737  HB  ILE   117     119.015  81.954  94.907  1.00  0.00           H  
ATOM   1738  CG2 ILE   117     119.912  80.073  95.564  1.00  0.00           C  
ATOM   1739 HG21 ILE   117     118.985  79.572  95.288  1.00  0.00           H  
ATOM   1740 HG22 ILE   117     120.484  79.800  94.677  1.00  0.00           H  
ATOM   1741 HG23 ILE   117     120.267  79.549  96.451  1.00  0.00           H  
ATOM   1742  CG1 ILE   117     118.444  81.537  96.986  1.00  0.00           C  
ATOM   1743 HG12 ILE   117     118.735  80.841  97.773  1.00  0.00           H  
ATOM   1744 HG13 ILE   117     118.348  82.540  97.401  1.00  0.00           H  
ATOM   1745  CD1 ILE   117     116.959  81.216  96.535  1.00  0.00           C  
ATOM   1746 HD11 ILE   117     116.889  80.134  96.422  1.00  0.00           H  
ATOM   1747 HD12 ILE   117     116.310  81.560  97.340  1.00  0.00           H  
ATOM   1748 HD13 ILE   117     116.693  81.709  95.600  1.00  0.00           H  
ATOM   1749  C   ILE   117     121.482  81.869  97.398  1.00  0.00           C  
ATOM   1750  O   ILE   117     121.511  82.469  98.434  1.00  0.00           O  
ATOM   1751  N   PHE   118     122.343  80.835  97.208  1.00  0.00           N  
ATOM   1752  H   PHE   118     122.444  80.314  96.348  1.00  0.00           H  
ATOM   1753  CA  PHE   118     123.396  80.483  98.258  1.00  0.00           C  
ATOM   1754  HA  PHE   118     123.498  81.272  99.003  1.00  0.00           H  
ATOM   1755  CB  PHE   118     122.998  79.157  98.967  1.00  0.00           C  
ATOM   1756  HB2 PHE   118     123.050  78.314  98.279  1.00  0.00           H  
ATOM   1757  HB3 PHE   118     123.612  79.098  99.865  1.00  0.00           H  
ATOM   1758  CG  PHE   118     121.528  79.078  99.450  1.00  0.00           C  
ATOM   1759  CD1 PHE   118     121.046  80.065 100.368  1.00  0.00           C  
ATOM   1760  HD1 PHE   118     121.632  80.916 100.683  1.00  0.00           H  
ATOM   1761  CE1 PHE   118     119.689  79.997 100.852  1.00  0.00           C  
ATOM   1762  HE1 PHE   118     119.349  80.816 101.468  1.00  0.00           H  
ATOM   1763  CZ  PHE   118     118.869  78.935 100.426  1.00  0.00           C  
ATOM   1764  HZ  PHE   118     117.832  78.759 100.671  1.00  0.00           H  
ATOM   1765  CE2 PHE   118     119.402  77.978  99.565  1.00  0.00           C  
ATOM   1766  HE2 PHE   118     118.838  77.124  99.218  1.00  0.00           H  
ATOM   1767  CD2 PHE   118     120.709  77.995  99.087  1.00  0.00           C  
ATOM   1768  HD2 PHE   118     121.130  77.299  98.377  1.00  0.00           H  
ATOM   1769  C   PHE   118     124.747  80.325  97.514  1.00  0.00           C  
ATOM   1770  O   PHE   118     124.878  79.325  96.760  1.00  0.00           O  
ATOM   1771  N   PRO   119     125.676  81.296  97.566  1.00  0.00           N  
ATOM   1772  CD  PRO   119     125.414  82.609  98.089  1.00  0.00           C  
ATOM   1773  HD2 PRO   119     125.719  82.528  99.133  1.00  0.00           H  
ATOM   1774  HD3 PRO   119     124.435  83.007  97.822  1.00  0.00           H  
ATOM   1775  CG  PRO   119     126.315  83.437  97.311  1.00  0.00           C  
ATOM   1776  HG2 PRO   119     126.728  84.260  97.894  1.00  0.00           H  
ATOM   1777  HG3 PRO   119     125.744  83.817  96.464  1.00  0.00           H  
ATOM   1778  CB  PRO   119     127.516  82.621  96.836  1.00  0.00           C  
ATOM   1779  HB2 PRO   119     128.252  82.726  97.633  1.00  0.00           H  
ATOM   1780  HB3 PRO   119     127.859  82.924  95.847  1.00  0.00           H  
ATOM   1781  CA  PRO   119     126.926  81.212  96.809  1.00  0.00           C  
ATOM   1782  HA  PRO   119     126.664  80.979  95.777  1.00  0.00           H  
ATOM   1783  C   PRO   119     127.896  80.041  97.315  1.00  0.00           C  
ATOM   1784  O   PRO   119     127.888  79.692  98.507  1.00  0.00           O  
ATOM   1785  N   LYS   120     128.597  79.312  96.394  1.00  0.00           N  
ATOM   1786  H   LYS   120     128.615  79.696  95.460  1.00  0.00           H  
ATOM   1787  CA  LYS   120     129.481  78.145  96.634  1.00  0.00           C  
ATOM   1788  HA  LYS   120     128.879  77.250  96.789  1.00  0.00           H  
ATOM   1789  CB  LYS   120     130.192  77.916  95.326  1.00  0.00           C  
ATOM   1790  HB2 LYS   120     129.470  78.141  94.540  1.00  0.00           H  
ATOM   1791  HB3 LYS   120     130.968  78.671  95.200  1.00  0.00           H  
ATOM   1792  CG  LYS   120     130.871  76.495  95.207  1.00  0.00           C  
ATOM   1793  HG2 LYS   120     131.625  76.542  95.993  1.00  0.00           H  
ATOM   1794  HG3 LYS   120     130.132  75.718  95.403  1.00  0.00           H  
ATOM   1795  CD  LYS   120     131.401  76.321  93.772  1.00  0.00           C  
ATOM   1796  HD2 LYS   120     130.571  76.198  93.076  1.00  0.00           H  
ATOM   1797  HD3 LYS   120     132.086  77.117  93.482  1.00  0.00           H  
ATOM   1798  CE  LYS   120     132.116  74.998  93.874  1.00  0.00           C  
ATOM   1799  HE2 LYS   120     131.509  74.192  94.286  1.00  0.00           H  
ATOM   1800  HE3 LYS   120     132.125  74.685  92.830  1.00  0.00           H  
ATOM   1801  NZ  LYS   120     133.461  75.123  94.424  1.00  0.00           N1+
ATOM   1802  HZ1 LYS   120     133.872  74.203  94.491  1.00  0.00           H  
ATOM   1803  HZ2 LYS   120     134.142  75.724  93.982  1.00  0.00           H  
ATOM   1804  HZ3 LYS   120     133.368  75.410  95.388  1.00  0.00           H  
ATOM   1805  C   LYS   120     130.509  78.148  97.761  1.00  0.00           C  
ATOM   1806  O   LYS   120     130.743  77.178  98.377  1.00  0.00           O  
ATOM   1807  N   THR   121     131.111  79.325  98.065  1.00  0.00           N  
ATOM   1808  H   THR   121     131.097  80.091  97.407  1.00  0.00           H  
ATOM   1809  CA  THR   121     131.976  79.539  99.200  1.00  0.00           C  
ATOM   1810  HA  THR   121     132.217  78.586  99.671  1.00  0.00           H  
ATOM   1811  CB  THR   121     133.215  80.463  98.837  1.00  0.00           C  
ATOM   1812  HB  THR   121     132.859  81.484  98.693  1.00  0.00           H  
ATOM   1813  CG2 THR   121     134.240  80.445 100.000  1.00  0.00           C  
ATOM   1814 HG21 THR   121     135.157  80.937  99.673  1.00  0.00           H  
ATOM   1815 HG22 THR   121     133.756  80.978 100.819  1.00  0.00           H  
ATOM   1816 HG23 THR   121     134.427  79.389 100.192  1.00  0.00           H  
ATOM   1817  OG1 THR   121     133.861  80.004  97.667  1.00  0.00           O  
ATOM   1818  HG1 THR   121     133.425  80.369  96.894  1.00  0.00           H  
ATOM   1819  C   THR   121     131.193  80.187 100.314  1.00  0.00           C  
ATOM   1820  O   THR   121     131.241  79.720 101.457  1.00  0.00           O  
ATOM   1821  N   SER   122     130.406  81.148 100.030  1.00  0.00           N  
ATOM   1822  H   SER   122     130.423  81.442  99.064  1.00  0.00           H  
ATOM   1823  CA  SER   122     129.894  82.082 101.090  1.00  0.00           C  
ATOM   1824  HA  SER   122     130.720  82.422 101.714  1.00  0.00           H  
ATOM   1825  CB  SER   122     129.406  83.406 100.427  1.00  0.00           C  
ATOM   1826  HB2 SER   122     128.526  83.248  99.803  1.00  0.00           H  
ATOM   1827  HB3 SER   122     129.172  84.189 101.149  1.00  0.00           H  
ATOM   1828  OG  SER   122     130.444  83.914  99.614  1.00  0.00           O  
ATOM   1829  HG  SER   122     130.010  84.496  98.986  1.00  0.00           H  
ATOM   1830  C   SER   122     128.746  81.545 102.027  1.00  0.00           C  
ATOM   1831  O   SER   122     128.494  82.203 103.009  1.00  0.00           O  
ATOM   1832  N   SER   123     128.104  80.471 101.652  1.00  0.00           N  
ATOM   1833  H   SER   123     128.174  80.218 100.677  1.00  0.00           H  
ATOM   1834  CA  SER   123     127.024  79.826 102.429  1.00  0.00           C  
ATOM   1835  HA  SER   123     126.831  80.518 103.249  1.00  0.00           H  
ATOM   1836  CB  SER   123     125.782  79.653 101.609  1.00  0.00           C  
ATOM   1837  HB2 SER   123     125.959  78.801 100.953  1.00  0.00           H  
ATOM   1838  HB3 SER   123     125.015  79.324 102.309  1.00  0.00           H  
ATOM   1839  OG  SER   123     125.423  80.822 100.881  1.00  0.00           O  
ATOM   1840  HG  SER   123     125.001  81.365 101.551  1.00  0.00           H  
ATOM   1841  C   SER   123     127.467  78.460 103.044  1.00  0.00           C  
ATOM   1842  O   SER   123     126.831  78.071 103.990  1.00  0.00           O  
ATOM   1843  N   TRP   124     128.509  77.831 102.562  1.00  0.00           N  
ATOM   1844  H   TRP   124     128.964  78.316 101.801  1.00  0.00           H  
ATOM   1845  CA  TRP   124     128.900  76.428 102.967  1.00  0.00           C  
ATOM   1846  HA  TRP   124     128.272  76.117 103.801  1.00  0.00           H  
ATOM   1847  CB  TRP   124     128.714  75.542 101.648  1.00  0.00           C  
ATOM   1848  HB2 TRP   124     129.586  75.790 101.041  1.00  0.00           H  
ATOM   1849  HB3 TRP   124     128.831  74.465 101.766  1.00  0.00           H  
ATOM   1850  CG  TRP   124     127.421  75.742 100.913  1.00  0.00           C  
ATOM   1851  CD1 TRP   124     127.221  75.964  99.592  1.00  0.00           C  
ATOM   1852  HD1 TRP   124     128.009  76.032  98.856  1.00  0.00           H  
ATOM   1853  NE1 TRP   124     125.929  76.287  99.374  1.00  0.00           N  
ATOM   1854  HE1 TRP   124     125.585  76.600  98.477  1.00  0.00           H  
ATOM   1855  CE2 TRP   124     125.120  76.111 100.515  1.00  0.00           C  
ATOM   1856  CZ2 TRP   124     123.761  76.218 100.785  1.00  0.00           C  
ATOM   1857  HZ2 TRP   124     123.084  76.592 100.031  1.00  0.00           H  
ATOM   1858  CH2 TRP   124     123.321  76.133 102.104  1.00  0.00           C  
ATOM   1859  HH2 TRP   124     122.276  76.372 102.235  1.00  0.00           H  
ATOM   1860  CZ3 TRP   124     124.184  75.650 103.075  1.00  0.00           C  
ATOM   1861  HZ3 TRP   124     123.910  75.447 104.100  1.00  0.00           H  
ATOM   1862  CE3 TRP   124     125.553  75.454 102.772  1.00  0.00           C  
ATOM   1863  HE3 TRP   124     126.224  75.193 103.578  1.00  0.00           H  
ATOM   1864  CD2 TRP   124     126.043  75.754 101.479  1.00  0.00           C  
ATOM   1865  C   TRP   124     130.292  76.260 103.573  1.00  0.00           C  
ATOM   1866  O   TRP   124     131.246  75.687 102.938  1.00  0.00           O  
ATOM   1867  N   PRO   125     130.595  76.790 104.802  1.00  0.00           N  
ATOM   1868  CD  PRO   125     129.810  77.706 105.677  1.00  0.00           C  
ATOM   1869  HD2 PRO   125     128.805  77.365 105.926  1.00  0.00           H  
ATOM   1870  HD3 PRO   125     129.754  78.707 105.249  1.00  0.00           H  
ATOM   1871  CG  PRO   125     130.616  77.804 106.906  1.00  0.00           C  
ATOM   1872  HG2 PRO   125     130.225  77.042 107.581  1.00  0.00           H  
ATOM   1873  HG3 PRO   125     130.636  78.805 107.337  1.00  0.00           H  
ATOM   1874  CB  PRO   125     132.002  77.373 106.629  1.00  0.00           C  
ATOM   1875  HB2 PRO   125     132.553  76.894 107.439  1.00  0.00           H  
ATOM   1876  HB3 PRO   125     132.614  78.189 106.243  1.00  0.00           H  
ATOM   1877  CA  PRO   125     131.802  76.333 105.492  1.00  0.00           C  
ATOM   1878  HA  PRO   125     132.588  76.355 104.737  1.00  0.00           H  
ATOM   1879  C   PRO   125     131.641  74.912 106.031  1.00  0.00           C  
ATOM   1880  O   PRO   125     130.539  74.354 105.948  1.00  0.00           O  
ATOM   1881  N   ASN   126     132.739  74.270 106.406  1.00  0.00           N  
ATOM   1882  H   ASN   126     133.595  74.800 106.487  1.00  0.00           H  
ATOM   1883  CA  ASN   126     132.719  72.889 106.943  1.00  0.00           C  
ATOM   1884  HA  ASN   126     133.766  72.609 107.059  1.00  0.00           H  
ATOM   1885  CB  ASN   126     132.073  72.848 108.336  1.00  0.00           C  
ATOM   1886  HB2 ASN   126     130.994  72.918 108.193  1.00  0.00           H  
ATOM   1887  HB3 ASN   126     132.153  71.888 108.846  1.00  0.00           H  
ATOM   1888  CG  ASN   126     132.518  73.895 109.239  1.00  0.00           C  
ATOM   1889  OD1 ASN   126     133.698  73.951 109.584  1.00  0.00           O  
ATOM   1890  ND2 ASN   126     131.793  74.910 109.646  1.00  0.00           N  
ATOM   1891 HD21 ASN   126     132.366  75.561 110.164  1.00  0.00           H  
ATOM   1892 HD22 ASN   126     130.890  75.155 109.265  1.00  0.00           H  
ATOM   1893  C   ASN   126     132.165  71.748 106.024  1.00  0.00           C  
ATOM   1894  O   ASN   126     132.328  70.601 106.408  1.00  0.00           O  
ATOM   1895  N   HIE   127     131.771  72.026 104.760  1.00  0.00           N  
ATOM   1896  H   HIE   127     131.702  72.984 104.447  1.00  0.00           H  
ATOM   1897  CA  HIE   127     131.557  70.952 103.769  1.00  0.00           C  
ATOM   1898  HA  HIE   127     131.920  70.049 104.258  1.00  0.00           H  
ATOM   1899  CB  HIE   127     130.104  70.857 103.453  1.00  0.00           C  
ATOM   1900  HB2 HIE   127     129.642  71.745 103.021  1.00  0.00           H  
ATOM   1901  HB3 HIE   127     129.950  69.994 102.805  1.00  0.00           H  
ATOM   1902  CG  HIE   127     129.248  70.627 104.714  1.00  0.00           C  
ATOM   1903  ND1 HIE   127     128.008  71.311 104.932  1.00  0.00           N  
ATOM   1904  CE1 HIE   127     127.427  70.596 105.898  1.00  0.00           C  
ATOM   1905  HE1 HIE   127     126.426  70.771 106.264  1.00  0.00           H  
ATOM   1906  NE2 HIE   127     128.198  69.607 106.327  1.00  0.00           N  
ATOM   1907  HE2 HIE   127     127.886  68.966 107.041  1.00  0.00           H  
ATOM   1908  CD2 HIE   127     129.394  69.698 105.660  1.00  0.00           C  
ATOM   1909  HD2 HIE   127     130.135  68.918 105.561  1.00  0.00           H  
ATOM   1910  C   HIE   127     132.339  71.184 102.425  1.00  0.00           C  
ATOM   1911  O   HIE   127     132.989  72.227 102.275  1.00  0.00           O  
ATOM   1912  N   ASP   128     132.339  70.210 101.596  1.00  0.00           N  
ATOM   1913  H   ASP   128     131.799  69.381 101.799  1.00  0.00           H  
ATOM   1914  CA  ASP   128     132.951  70.192 100.223  1.00  0.00           C  
ATOM   1915  HA  ASP   128     133.697  70.984 100.290  1.00  0.00           H  
ATOM   1916  CB  ASP   128     133.748  68.934 100.110  1.00  0.00           C  
ATOM   1917  HB2 ASP   128     134.235  68.574 101.016  1.00  0.00           H  
ATOM   1918  HB3 ASP   128     133.115  68.128  99.738  1.00  0.00           H  
ATOM   1919  CG  ASP   128     134.756  69.049  99.034  1.00  0.00           C  
ATOM   1920  OD1 ASP   128     135.940  68.687  99.337  1.00  0.00           O  
ATOM   1921  OD2 ASP   128     134.470  69.510  97.898  1.00  0.00           O1-
ATOM   1922  C   ASP   128     131.984  70.431  99.058  1.00  0.00           C  
ATOM   1923  O   ASP   128     130.978  69.703  98.993  1.00  0.00           O  
ATOM   1924  N   SER   129     132.309  71.371  98.192  1.00  0.00           N  
ATOM   1925  H   SER   129     133.137  71.928  98.349  1.00  0.00           H  
ATOM   1926  CA  SER   129     131.465  71.875  97.060  1.00  0.00           C  
ATOM   1927  HA  SER   129     130.397  71.700  97.185  1.00  0.00           H  
ATOM   1928  CB  SER   129     131.636  73.370  97.203  1.00  0.00           C  
ATOM   1929  HB2 SER   129     131.158  73.805  96.326  1.00  0.00           H  
ATOM   1930  HB3 SER   129     131.127  73.806  98.063  1.00  0.00           H  
ATOM   1931  OG  SER   129     133.000  73.843  97.114  1.00  0.00           O  
ATOM   1932  HG  SER   129     133.475  73.864  97.948  1.00  0.00           H  
ATOM   1933  C   SER   129     132.022  71.438  95.750  1.00  0.00           C  
ATOM   1934  O   SER   129     131.588  71.961  94.676  1.00  0.00           O  
ATOM   1935  N   ASN   130     133.010  70.478  95.662  1.00  0.00           N  
ATOM   1936  H   ASN   130     133.525  70.259  96.503  1.00  0.00           H  
ATOM   1937  CA  ASN   130     133.516  69.900  94.433  1.00  0.00           C  
ATOM   1938  HA  ASN   130     132.817  70.193  93.650  1.00  0.00           H  
ATOM   1939  CB  ASN   130     134.955  70.402  94.161  1.00  0.00           C  
ATOM   1940  HB2 ASN   130     135.569  70.103  95.011  1.00  0.00           H  
ATOM   1941  HB3 ASN   130     135.286  69.926  93.238  1.00  0.00           H  
ATOM   1942  CG  ASN   130     134.971  71.964  93.945  1.00  0.00           C  
ATOM   1943  OD1 ASN   130     134.797  72.778  94.879  1.00  0.00           O  
ATOM   1944  ND2 ASN   130     135.308  72.451  92.795  1.00  0.00           N  
ATOM   1945 HD21 ASN   130     135.423  73.454  92.811  1.00  0.00           H  
ATOM   1946 HD22 ASN   130     135.489  71.863  91.994  1.00  0.00           H  
ATOM   1947  C   ASN   130     133.549  68.323  94.443  1.00  0.00           C  
ATOM   1948  O   ASN   130     133.386  67.697  93.373  1.00  0.00           O  
ATOM   1949  N   LYS   131     133.600  67.680  95.619  1.00  0.00           N  
ATOM   1950  H   LYS   131     133.775  68.226  96.451  1.00  0.00           H  
ATOM   1951  CA  LYS   131     133.552  66.178  95.774  1.00  0.00           C  
ATOM   1952  HA  LYS   131     134.435  65.716  95.332  1.00  0.00           H  
ATOM   1953  CB  LYS   131     133.421  65.916  97.272  1.00  0.00           C  
ATOM   1954  HB2 LYS   131     132.889  66.675  97.845  1.00  0.00           H  
ATOM   1955  HB3 LYS   131     132.905  64.962  97.382  1.00  0.00           H  
ATOM   1956  CG  LYS   131     134.887  65.654  97.858  1.00  0.00           C  
ATOM   1957  HG2 LYS   131     135.525  64.933  97.347  1.00  0.00           H  
ATOM   1958  HG3 LYS   131     135.422  66.568  97.597  1.00  0.00           H  
ATOM   1959  CD  LYS   131     134.783  65.278  99.349  1.00  0.00           C  
ATOM   1960  HD2 LYS   131     134.198  65.990  99.931  1.00  0.00           H  
ATOM   1961  HD3 LYS   131     134.138  64.399  99.387  1.00  0.00           H  
ATOM   1962  CE  LYS   131     136.125  65.066 100.063  1.00  0.00           C  
ATOM   1963  HE2 LYS   131     136.873  64.589  99.430  1.00  0.00           H  
ATOM   1964  HE3 LYS   131     136.528  66.015 100.417  1.00  0.00           H  
ATOM   1965  NZ  LYS   131     135.913  64.158 101.218  1.00  0.00           N1+
ATOM   1966  HZ1 LYS   131     135.205  63.469 101.005  1.00  0.00           H  
ATOM   1967  HZ2 LYS   131     136.668  63.590 101.575  1.00  0.00           H  
ATOM   1968  HZ3 LYS   131     135.515  64.725 101.952  1.00  0.00           H  
ATOM   1969  C   LYS   131     132.414  65.529  94.974  1.00  0.00           C  
ATOM   1970  O   LYS   131     132.518  64.416  94.516  1.00  0.00           O  
ATOM   1971  N   GLY   132     131.285  66.249  94.922  1.00  0.00           N  
ATOM   1972  H   GLY   132     131.299  67.175  95.324  1.00  0.00           H  
ATOM   1973  CA  GLY   132     129.955  65.919  94.263  1.00  0.00           C  
ATOM   1974  HA2 GLY   132     129.773  64.869  94.489  1.00  0.00           H  
ATOM   1975  HA3 GLY   132     129.188  66.586  94.658  1.00  0.00           H  
ATOM   1976  C   GLY   132     129.979  65.953  92.720  1.00  0.00           C  
ATOM   1977  O   GLY   132     129.248  66.741  92.113  1.00  0.00           O  
ATOM   1978  N   VAL   133     130.843  65.191  92.050  1.00  0.00           N  
ATOM   1979  H   VAL   133     131.409  64.616  92.658  1.00  0.00           H  
ATOM   1980  CA  VAL   133     130.723  64.884  90.633  1.00  0.00           C  
ATOM   1981  HA  VAL   133     129.838  65.378  90.233  1.00  0.00           H  
ATOM   1982  CB  VAL   133     131.955  65.364  89.842  1.00  0.00           C  
ATOM   1983  HB  VAL   133     131.830  65.143  88.782  1.00  0.00           H  
ATOM   1984  CG1 VAL   133     132.030  66.853  89.966  1.00  0.00           C  
ATOM   1985 HG11 VAL   133     132.021  67.066  91.035  1.00  0.00           H  
ATOM   1986 HG12 VAL   133     132.970  67.224  89.559  1.00  0.00           H  
ATOM   1987 HG13 VAL   133     131.181  67.435  89.607  1.00  0.00           H  
ATOM   1988  CG2 VAL   133     133.361  64.808  90.206  1.00  0.00           C  
ATOM   1989 HG21 VAL   133     134.075  65.114  89.441  1.00  0.00           H  
ATOM   1990 HG22 VAL   133     133.656  65.263  91.152  1.00  0.00           H  
ATOM   1991 HG23 VAL   133     133.245  63.728  90.286  1.00  0.00           H  
ATOM   1992  C   VAL   133     130.409  63.434  90.454  1.00  0.00           C  
ATOM   1993  O   VAL   133     130.706  62.605  91.305  1.00  0.00           O  
ATOM   1994  N   THR   134     129.895  63.113  89.238  1.00  0.00           N  
ATOM   1995  H   THR   134     129.734  63.875  88.594  1.00  0.00           H  
ATOM   1996  CA  THR   134     129.598  61.688  88.840  1.00  0.00           C  
ATOM   1997  HA  THR   134     130.218  61.166  89.568  1.00  0.00           H  
ATOM   1998  CB  THR   134     128.169  61.327  89.105  1.00  0.00           C  
ATOM   1999  HB  THR   134     127.747  61.702  90.037  1.00  0.00           H  
ATOM   2000  CG2 THR   134     127.064  61.901  88.135  1.00  0.00           C  
ATOM   2001 HG21 THR   134     127.023  61.333  87.206  1.00  0.00           H  
ATOM   2002 HG22 THR   134     126.156  61.771  88.725  1.00  0.00           H  
ATOM   2003 HG23 THR   134     127.269  62.958  87.964  1.00  0.00           H  
ATOM   2004  OG1 THR   134     128.010  59.956  89.126  1.00  0.00           O  
ATOM   2005  HG1 THR   134     128.463  59.759  89.949  1.00  0.00           H  
ATOM   2006  C   THR   134     129.999  61.188  87.454  1.00  0.00           C  
ATOM   2007  O   THR   134     129.947  61.862  86.442  1.00  0.00           O  
ATOM   2008  N   ALA   135     130.396  59.953  87.304  1.00  0.00           N  
ATOM   2009  H   ALA   135     130.619  59.329  88.066  1.00  0.00           H  
ATOM   2010  CA  ALA   135     130.697  59.374  85.965  1.00  0.00           C  
ATOM   2011  HA  ALA   135     131.549  59.936  85.581  1.00  0.00           H  
ATOM   2012  CB  ALA   135     131.250  57.978  86.267  1.00  0.00           C  
ATOM   2013  HB1 ALA   135     130.539  57.351  86.803  1.00  0.00           H  
ATOM   2014  HB2 ALA   135     131.533  57.538  85.310  1.00  0.00           H  
ATOM   2015  HB3 ALA   135     132.142  58.110  86.880  1.00  0.00           H  
ATOM   2016  C   ALA   135     129.492  59.359  84.997  1.00  0.00           C  
ATOM   2017  O   ALA   135     129.711  59.425  83.795  1.00  0.00           O  
ATOM   2018  N   ALA   136     128.239  59.404  85.427  1.00  0.00           N  
ATOM   2019  H   ALA   136     128.203  59.300  86.431  1.00  0.00           H  
ATOM   2020  CA  ALA   136     127.062  59.467  84.609  1.00  0.00           C  
ATOM   2021  HA  ALA   136     127.283  58.738  83.830  1.00  0.00           H  
ATOM   2022  CB  ALA   136     125.935  58.739  85.324  1.00  0.00           C  
ATOM   2023  HB1 ALA   136     125.839  59.169  86.321  1.00  0.00           H  
ATOM   2024  HB2 ALA   136     125.010  58.960  84.792  1.00  0.00           H  
ATOM   2025  HB3 ALA   136     126.098  57.663  85.389  1.00  0.00           H  
ATOM   2026  C   ALA   136     126.755  60.883  84.089  1.00  0.00           C  
ATOM   2027  O   ALA   136     125.930  61.037  83.172  1.00  0.00           O  
ATOM   2028  N   CYX   137     127.455  61.897  84.551  1.00  0.00           N  
ATOM   2029  H   CYX   137     128.208  61.719  85.199  1.00  0.00           H  
ATOM   2030  CA  CYX   137     127.263  63.315  84.170  1.00  0.00           C  
ATOM   2031  HA  CYX   137     126.570  63.412  83.334  1.00  0.00           H  
ATOM   2032  CB  CYX   137     126.711  64.184  85.311  1.00  0.00           C  
ATOM   2033  HB2 CYX   137     127.511  64.147  86.051  1.00  0.00           H  
ATOM   2034  HB3 CYX   137     126.651  65.216  84.966  1.00  0.00           H  
ATOM   2035  SG  CYX   137     125.102  63.818  86.000  1.00  0.00           S  
ATOM   2036  C   CYX   137     128.576  63.863  83.530  1.00  0.00           C  
ATOM   2037  O   CYX   137     129.325  64.546  84.195  1.00  0.00           O  
ATOM   2038  N   PRO   138     128.925  63.551  82.272  1.00  0.00           N  
ATOM   2039  CD  PRO   138     128.191  62.688  81.339  1.00  0.00           C  
ATOM   2040  HD2 PRO   138     127.277  63.146  80.959  1.00  0.00           H  
ATOM   2041  HD3 PRO   138     128.030  61.776  81.913  1.00  0.00           H  
ATOM   2042  CG  PRO   138     129.060  62.424  80.165  1.00  0.00           C  
ATOM   2043  HG2 PRO   138     128.811  63.146  79.387  1.00  0.00           H  
ATOM   2044  HG3 PRO   138     128.953  61.412  79.774  1.00  0.00           H  
ATOM   2045  CB  PRO   138     130.486  62.567  80.674  1.00  0.00           C  
ATOM   2046  HB2 PRO   138     131.239  62.940  79.979  1.00  0.00           H  
ATOM   2047  HB3 PRO   138     130.891  61.739  81.256  1.00  0.00           H  
ATOM   2048  CA  PRO   138     130.295  63.719  81.688  1.00  0.00           C  
ATOM   2049  HA  PRO   138     131.025  63.605  82.490  1.00  0.00           H  
ATOM   2050  C   PRO   138     130.418  65.080  80.971  1.00  0.00           C  
ATOM   2051  O   PRO   138     129.479  65.469  80.246  1.00  0.00           O  
ATOM   2052  N   HIE   139     131.540  65.778  81.108  1.00  0.00           N  
ATOM   2053  H   HIE   139     132.245  65.558  81.797  1.00  0.00           H  
ATOM   2054  CA  HIE   139     131.894  66.942  80.225  1.00  0.00           C  
ATOM   2055  HA  HIE   139     131.268  66.878  79.335  1.00  0.00           H  
ATOM   2056  CB  HIE   139     131.562  68.246  80.934  1.00  0.00           C  
ATOM   2057  HB2 HIE   139     130.518  68.144  81.232  1.00  0.00           H  
ATOM   2058  HB3 HIE   139     132.216  68.444  81.782  1.00  0.00           H  
ATOM   2059  CG  HIE   139     131.593  69.499  80.077  1.00  0.00           C  
ATOM   2060  ND1 HIE   139     130.768  69.701  79.024  1.00  0.00           N  
ATOM   2061  CE1 HIE   139     131.276  70.754  78.416  1.00  0.00           C  
ATOM   2062  HE1 HIE   139     131.012  70.977  77.393  1.00  0.00           H  
ATOM   2063  NE2 HIE   139     132.369  71.281  79.121  1.00  0.00           N  
ATOM   2064  HE2 HIE   139     132.888  72.101  78.841  1.00  0.00           H  
ATOM   2065  CD2 HIE   139     132.519  70.485  80.240  1.00  0.00           C  
ATOM   2066  HD2 HIE   139     133.328  70.518  80.956  1.00  0.00           H  
ATOM   2067  C   HIE   139     133.282  66.728  79.789  1.00  0.00           C  
ATOM   2068  O   HIE   139     134.163  66.456  80.634  1.00  0.00           O  
ATOM   2069  N   ALA   140     133.479  66.816  78.503  1.00  0.00           N  
ATOM   2070  H   ALA   140     132.774  66.751  77.782  1.00  0.00           H  
ATOM   2071  CA  ALA   140     134.828  66.786  77.936  1.00  0.00           C  
ATOM   2072  HA  ALA   140     134.666  66.826  76.859  1.00  0.00           H  
ATOM   2073  CB  ALA   140     135.556  68.064  78.095  1.00  0.00           C  
ATOM   2074  HB1 ALA   140     135.129  68.927  77.583  1.00  0.00           H  
ATOM   2075  HB2 ALA   140     135.684  68.197  79.169  1.00  0.00           H  
ATOM   2076  HB3 ALA   140     136.582  68.018  77.730  1.00  0.00           H  
ATOM   2077  C   ALA   140     135.711  65.500  78.240  1.00  0.00           C  
ATOM   2078  O   ALA   140     136.917  65.501  78.392  1.00  0.00           O  
ATOM   2079  N   GLY   141     135.061  64.327  78.180  1.00  0.00           N  
ATOM   2080  H   GLY   141     134.073  64.388  77.979  1.00  0.00           H  
ATOM   2081  CA  GLY   141     135.696  63.097  78.457  1.00  0.00           C  
ATOM   2082  HA2 GLY   141     135.113  62.276  78.041  1.00  0.00           H  
ATOM   2083  HA3 GLY   141     136.641  62.995  77.923  1.00  0.00           H  
ATOM   2084  C   GLY   141     136.084  62.950  79.999  1.00  0.00           C  
ATOM   2085  O   GLY   141     137.045  62.193  80.282  1.00  0.00           O  
ATOM   2086  N   ALA   142     135.332  63.555  80.894  1.00  0.00           N  
ATOM   2087  H   ALA   142     134.479  64.044  80.662  1.00  0.00           H  
ATOM   2088  CA  ALA   142     135.600  63.471  82.341  1.00  0.00           C  
ATOM   2089  HA  ALA   142     135.974  62.463  82.524  1.00  0.00           H  
ATOM   2090  CB  ALA   142     136.826  64.328  82.754  1.00  0.00           C  
ATOM   2091  HB1 ALA   142     136.580  65.388  82.682  1.00  0.00           H  
ATOM   2092  HB2 ALA   142     137.111  64.083  83.777  1.00  0.00           H  
ATOM   2093  HB3 ALA   142     137.757  64.184  82.206  1.00  0.00           H  
ATOM   2094  C   ALA   142     134.457  63.846  83.369  1.00  0.00           C  
ATOM   2095  O   ALA   142     133.522  64.552  83.011  1.00  0.00           O  
ATOM   2096  N   LYS   143     134.494  63.441  84.683  1.00  0.00           N  
ATOM   2097  H   LYS   143     135.299  62.917  84.997  1.00  0.00           H  
ATOM   2098  CA  LYS   143     133.327  63.575  85.605  1.00  0.00           C  
ATOM   2099  HA  LYS   143     132.463  63.078  85.165  1.00  0.00           H  
ATOM   2100  CB  LYS   143     133.800  62.842  86.902  1.00  0.00           C  
ATOM   2101  HB2 LYS   143     134.606  63.373  87.409  1.00  0.00           H  
ATOM   2102  HB3 LYS   143     132.960  62.825  87.596  1.00  0.00           H  
ATOM   2103  CG  LYS   143     134.265  61.342  86.809  1.00  0.00           C  
ATOM   2104  HG2 LYS   143     133.608  60.793  86.136  1.00  0.00           H  
ATOM   2105  HG3 LYS   143     135.251  61.257  86.353  1.00  0.00           H  
ATOM   2106  CD  LYS   143     134.217  60.549  88.097  1.00  0.00           C  
ATOM   2107  HD2 LYS   143     134.902  60.978  88.828  1.00  0.00           H  
ATOM   2108  HD3 LYS   143     133.200  60.638  88.479  1.00  0.00           H  
ATOM   2109  CE  LYS   143     134.699  59.121  87.679  1.00  0.00           C  
ATOM   2110  HE2 LYS   143     134.197  58.424  88.350  1.00  0.00           H  
ATOM   2111  HE3 LYS   143     134.303  58.845  86.702  1.00  0.00           H  
ATOM   2112  NZ  LYS   143     136.140  58.857  87.763  1.00  0.00           N1+
ATOM   2113  HZ1 LYS   143     136.441  57.941  87.460  1.00  0.00           H  
ATOM   2114  HZ2 LYS   143     136.752  59.456  87.228  1.00  0.00           H  
ATOM   2115  HZ3 LYS   143     136.443  58.870  88.726  1.00  0.00           H  
ATOM   2116  C   LYS   143     132.853  65.011  85.872  1.00  0.00           C  
ATOM   2117  O   LYS   143     133.610  65.984  86.076  1.00  0.00           O  
ATOM   2118  N   SER   144     131.551  65.219  85.835  1.00  0.00           N  
ATOM   2119  H   SER   144     130.954  64.404  85.818  1.00  0.00           H  
ATOM   2120  CA  SER   144     130.845  66.515  86.063  1.00  0.00           C  
ATOM   2121  HA  SER   144     131.537  67.195  86.559  1.00  0.00           H  
ATOM   2122  CB  SER   144     130.667  67.066  84.677  1.00  0.00           C  
ATOM   2123  HB2 SER   144     131.256  66.471  83.980  1.00  0.00           H  
ATOM   2124  HB3 SER   144     129.645  66.849  84.366  1.00  0.00           H  
ATOM   2125  OG  SER   144     131.100  68.411  84.549  1.00  0.00           O  
ATOM   2126  HG  SER   144     132.058  68.464  84.557  1.00  0.00           H  
ATOM   2127  C   SER   144     129.562  66.533  86.937  1.00  0.00           C  
ATOM   2128  O   SER   144     129.266  65.544  87.544  1.00  0.00           O  
ATOM   2129  N   PHE   145     128.932  67.741  87.061  1.00  0.00           N  
ATOM   2130  H   PHE   145     129.162  68.540  86.488  1.00  0.00           H  
ATOM   2131  CA  PHE   145     127.659  67.954  87.782  1.00  0.00           C  
ATOM   2132  HA  PHE   145     127.101  67.018  87.761  1.00  0.00           H  
ATOM   2133  CB  PHE   145     128.030  68.183  89.244  1.00  0.00           C  
ATOM   2134  HB2 PHE   145     128.902  67.601  89.544  1.00  0.00           H  
ATOM   2135  HB3 PHE   145     128.326  69.228  89.324  1.00  0.00           H  
ATOM   2136  CG  PHE   145     126.837  67.934  90.132  1.00  0.00           C  
ATOM   2137  CD1 PHE   145     126.457  66.590  90.320  1.00  0.00           C  
ATOM   2138  HD1 PHE   145     127.142  65.887  89.868  1.00  0.00           H  
ATOM   2139  CE1 PHE   145     125.346  66.181  91.088  1.00  0.00           C  
ATOM   2140  HE1 PHE   145     125.119  65.146  91.300  1.00  0.00           H  
ATOM   2141  CZ  PHE   145     124.593  67.183  91.773  1.00  0.00           C  
ATOM   2142  HZ  PHE   145     123.685  66.972  92.318  1.00  0.00           H  
ATOM   2143  CE2 PHE   145     125.016  68.554  91.609  1.00  0.00           C  
ATOM   2144  HE2 PHE   145     124.449  69.366  92.039  1.00  0.00           H  
ATOM   2145  CD2 PHE   145     126.194  68.913  90.923  1.00  0.00           C  
ATOM   2146  HD2 PHE   145     126.573  69.924  90.907  1.00  0.00           H  
ATOM   2147  C   PHE   145     126.774  69.080  87.157  1.00  0.00           C  
ATOM   2148  O   PHE   145     127.173  69.874  86.406  1.00  0.00           O  
ATOM   2149  N   TYR   146     125.531  69.089  87.658  1.00  0.00           N  
ATOM   2150  H   TYR   146     125.336  68.567  88.501  1.00  0.00           H  
ATOM   2151  CA  TYR   146     124.535  70.057  87.127  1.00  0.00           C  
ATOM   2152  HA  TYR   146     124.422  70.003  86.044  1.00  0.00           H  
ATOM   2153  CB  TYR   146     123.228  69.692  87.777  1.00  0.00           C  
ATOM   2154  HB2 TYR   146     123.265  69.707  88.866  1.00  0.00           H  
ATOM   2155  HB3 TYR   146     122.418  70.360  87.486  1.00  0.00           H  
ATOM   2156  CG  TYR   146     122.614  68.419  87.362  1.00  0.00           C  
ATOM   2157  CD1 TYR   146     121.897  68.286  86.219  1.00  0.00           C  
ATOM   2158  HD1 TYR   146     121.778  69.146  85.576  1.00  0.00           H  
ATOM   2159  CE1 TYR   146     121.277  67.079  85.941  1.00  0.00           C  
ATOM   2160  HE1 TYR   146     120.622  67.009  85.085  1.00  0.00           H  
ATOM   2161  CZ  TYR   146     121.448  66.042  86.846  1.00  0.00           C  
ATOM   2162  OH  TYR   146     120.703  64.952  86.641  1.00  0.00           O  
ATOM   2163  HH  TYR   146     120.233  64.524  87.361  1.00  0.00           H  
ATOM   2164  CE2 TYR   146     122.236  66.103  87.950  1.00  0.00           C  
ATOM   2165  HE2 TYR   146     122.383  65.257  88.606  1.00  0.00           H  
ATOM   2166  CD2 TYR   146     122.878  67.329  88.238  1.00  0.00           C  
ATOM   2167  HD2 TYR   146     123.552  67.303  89.082  1.00  0.00           H  
ATOM   2168  C   TYR   146     124.931  71.474  87.571  1.00  0.00           C  
ATOM   2169  O   TYR   146     125.217  71.721  88.722  1.00  0.00           O  
ATOM   2170  N   LYS   147     125.014  72.347  86.561  1.00  0.00           N  
ATOM   2171  H   LYS   147     124.729  72.075  85.631  1.00  0.00           H  
ATOM   2172  CA  LYS   147     125.568  73.691  86.783  1.00  0.00           C  
ATOM   2173  HA  LYS   147     126.619  73.622  87.064  1.00  0.00           H  
ATOM   2174  CB  LYS   147     125.402  74.584  85.515  1.00  0.00           C  
ATOM   2175  HB2 LYS   147     125.787  74.097  84.619  1.00  0.00           H  
ATOM   2176  HB3 LYS   147     124.340  74.816  85.438  1.00  0.00           H  
ATOM   2177  CG  LYS   147     126.224  75.867  85.630  1.00  0.00           C  
ATOM   2178  HG2 LYS   147     125.909  76.460  86.489  1.00  0.00           H  
ATOM   2179  HG3 LYS   147     127.256  75.517  85.658  1.00  0.00           H  
ATOM   2180  CD  LYS   147     125.987  76.762  84.416  1.00  0.00           C  
ATOM   2181  HD2 LYS   147     124.908  76.918  84.448  1.00  0.00           H  
ATOM   2182  HD3 LYS   147     126.539  77.695  84.532  1.00  0.00           H  
ATOM   2183  CE  LYS   147     126.355  76.224  83.035  1.00  0.00           C  
ATOM   2184  HE2 LYS   147     125.830  75.319  82.727  1.00  0.00           H  
ATOM   2185  HE3 LYS   147     126.145  76.905  82.210  1.00  0.00           H  
ATOM   2186  NZ  LYS   147     127.856  75.838  82.977  1.00  0.00           N1+
ATOM   2187  HZ1 LYS   147     128.125  75.103  83.615  1.00  0.00           H  
ATOM   2188  HZ2 LYS   147     127.880  75.493  82.028  1.00  0.00           H  
ATOM   2189  HZ3 LYS   147     128.489  76.620  83.062  1.00  0.00           H  
ATOM   2190  C   LYS   147     124.898  74.445  87.988  1.00  0.00           C  
ATOM   2191  O   LYS   147     125.534  75.176  88.793  1.00  0.00           O  
ATOM   2192  N   ASN   148     123.553  74.319  88.098  1.00  0.00           N  
ATOM   2193  H   ASN   148     122.971  73.804  87.453  1.00  0.00           H  
ATOM   2194  CA  ASN   148     122.781  75.310  88.931  1.00  0.00           C  
ATOM   2195  HA  ASN   148     123.387  76.206  89.069  1.00  0.00           H  
ATOM   2196  CB  ASN   148     121.404  75.610  88.290  1.00  0.00           C  
ATOM   2197  HB2 ASN   148     120.796  74.706  88.256  1.00  0.00           H  
ATOM   2198  HB3 ASN   148     120.926  76.431  88.823  1.00  0.00           H  
ATOM   2199  CG  ASN   148     121.561  76.209  86.880  1.00  0.00           C  
ATOM   2200  OD1 ASN   148     122.529  76.899  86.590  1.00  0.00           O  
ATOM   2201  ND2 ASN   148     120.664  75.971  85.976  1.00  0.00           N  
ATOM   2202 HD21 ASN   148     120.836  76.411  85.083  1.00  0.00           H  
ATOM   2203 HD22 ASN   148     119.918  75.342  86.239  1.00  0.00           H  
ATOM   2204  C   ASN   148     122.557  74.840  90.334  1.00  0.00           C  
ATOM   2205  O   ASN   148     122.033  75.621  91.116  1.00  0.00           O  
ATOM   2206  N   LEU   149     122.925  73.608  90.740  1.00  0.00           N  
ATOM   2207  H   LEU   149     123.496  72.976  90.197  1.00  0.00           H  
ATOM   2208  CA  LEU   149     122.812  73.120  92.098  1.00  0.00           C  
ATOM   2209  HA  LEU   149     122.766  74.027  92.700  1.00  0.00           H  
ATOM   2210  CB  LEU   149     121.616  72.147  92.260  1.00  0.00           C  
ATOM   2211  HB2 LEU   149     121.866  71.232  91.722  1.00  0.00           H  
ATOM   2212  HB3 LEU   149     121.481  71.820  93.291  1.00  0.00           H  
ATOM   2213  CG  LEU   149     120.319  72.624  91.740  1.00  0.00           C  
ATOM   2214  HG  LEU   149     120.507  73.679  91.540  1.00  0.00           H  
ATOM   2215  CD1 LEU   149     119.916  72.096  90.372  1.00  0.00           C  
ATOM   2216 HD11 LEU   149     120.632  72.466  89.639  1.00  0.00           H  
ATOM   2217 HD12 LEU   149     119.738  71.021  90.368  1.00  0.00           H  
ATOM   2218 HD13 LEU   149     118.986  72.605  90.118  1.00  0.00           H  
ATOM   2219  CD2 LEU   149     119.083  72.444  92.619  1.00  0.00           C  
ATOM   2220 HD21 LEU   149     118.549  71.495  92.566  1.00  0.00           H  
ATOM   2221 HD22 LEU   149     119.373  72.567  93.663  1.00  0.00           H  
ATOM   2222 HD23 LEU   149     118.403  73.253  92.351  1.00  0.00           H  
ATOM   2223  C   LEU   149     124.120  72.423  92.549  1.00  0.00           C  
ATOM   2224  O   LEU   149     124.996  72.139  91.736  1.00  0.00           O  
ATOM   2225  N   ILE   150     124.239  72.143  93.884  1.00  0.00           N  
ATOM   2226  H   ILE   150     123.509  72.348  94.553  1.00  0.00           H  
ATOM   2227  CA  ILE   150     125.488  71.636  94.525  1.00  0.00           C  
ATOM   2228  HA  ILE   150     126.155  71.216  93.772  1.00  0.00           H  
ATOM   2229  CB  ILE   150     126.240  72.681  95.349  1.00  0.00           C  
ATOM   2230  HB  ILE   150     125.756  72.946  96.289  1.00  0.00           H  
ATOM   2231  CG2 ILE   150     127.571  72.065  95.761  1.00  0.00           C  
ATOM   2232 HG21 ILE   150     127.502  71.023  96.074  1.00  0.00           H  
ATOM   2233 HG22 ILE   150     128.271  72.111  94.927  1.00  0.00           H  
ATOM   2234 HG23 ILE   150     128.014  72.632  96.580  1.00  0.00           H  
ATOM   2235  CG1 ILE   150     126.486  74.002  94.563  1.00  0.00           C  
ATOM   2236 HG12 ILE   150     127.055  73.870  93.643  1.00  0.00           H  
ATOM   2237 HG13 ILE   150     125.530  74.432  94.263  1.00  0.00           H  
ATOM   2238  CD1 ILE   150     127.199  75.063  95.474  1.00  0.00           C  
ATOM   2239 HD11 ILE   150     128.105  74.619  95.886  1.00  0.00           H  
ATOM   2240 HD12 ILE   150     127.444  75.979  94.935  1.00  0.00           H  
ATOM   2241 HD13 ILE   150     126.665  75.260  96.403  1.00  0.00           H  
ATOM   2242  C   ILE   150     125.171  70.430  95.405  1.00  0.00           C  
ATOM   2243  O   ILE   150     124.391  70.496  96.362  1.00  0.00           O  
ATOM   2244  N   TRP   151     125.774  69.305  95.064  1.00  0.00           N  
ATOM   2245  H   TRP   151     126.407  69.217  94.282  1.00  0.00           H  
ATOM   2246  CA  TRP   151     125.698  68.096  95.846  1.00  0.00           C  
ATOM   2247  HA  TRP   151     124.696  67.966  96.255  1.00  0.00           H  
ATOM   2248  CB  TRP   151     126.021  66.937  94.919  1.00  0.00           C  
ATOM   2249  HB2 TRP   151     125.179  66.899  94.227  1.00  0.00           H  
ATOM   2250  HB3 TRP   151     126.891  67.121  94.288  1.00  0.00           H  
ATOM   2251  CG  TRP   151     126.121  65.598  95.497  1.00  0.00           C  
ATOM   2252  CD1 TRP   151     125.677  65.260  96.712  1.00  0.00           C  
ATOM   2253  HD1 TRP   151     125.259  65.895  97.479  1.00  0.00           H  
ATOM   2254  NE1 TRP   151     125.935  63.935  96.891  1.00  0.00           N  
ATOM   2255  HE1 TRP   151     125.907  63.376  97.732  1.00  0.00           H  
ATOM   2256  CE2 TRP   151     126.548  63.290  95.768  1.00  0.00           C  
ATOM   2257  CZ2 TRP   151     126.928  62.010  95.545  1.00  0.00           C  
ATOM   2258  HZ2 TRP   151     126.737  61.225  96.262  1.00  0.00           H  
ATOM   2259  CH2 TRP   151     127.545  61.668  94.280  1.00  0.00           C  
ATOM   2260  HH2 TRP   151     127.792  60.641  94.052  1.00  0.00           H  
ATOM   2261  CZ3 TRP   151     127.701  62.702  93.344  1.00  0.00           C  
ATOM   2262  HZ3 TRP   151     128.072  62.516  92.347  1.00  0.00           H  
ATOM   2263  CE3 TRP   151     127.264  64.069  93.637  1.00  0.00           C  
ATOM   2264  HE3 TRP   151     127.376  64.848  92.898  1.00  0.00           H  
ATOM   2265  CD2 TRP   151     126.682  64.407  94.915  1.00  0.00           C  
ATOM   2266  C   TRP   151     126.776  68.218  96.947  1.00  0.00           C  
ATOM   2267  O   TRP   151     127.959  67.928  96.624  1.00  0.00           O  
ATOM   2268  N   LEU   152     126.388  68.687  98.164  1.00  0.00           N  
ATOM   2269  H   LEU   152     125.429  68.981  98.279  1.00  0.00           H  
ATOM   2270  CA  LEU   152     127.398  68.878  99.227  1.00  0.00           C  
ATOM   2271  HA  LEU   152     128.306  69.266  98.767  1.00  0.00           H  
ATOM   2272  CB  LEU   152     127.015  69.951 100.235  1.00  0.00           C  
ATOM   2273  HB2 LEU   152     126.100  69.672 100.759  1.00  0.00           H  
ATOM   2274  HB3 LEU   152     127.742  69.979 101.047  1.00  0.00           H  
ATOM   2275  CG  LEU   152     126.722  71.416  99.614  1.00  0.00           C  
ATOM   2276  HG  LEU   152     126.290  71.374  98.615  1.00  0.00           H  
ATOM   2277  CD1 LEU   152     125.818  72.237 100.640  1.00  0.00           C  
ATOM   2278 HD11 LEU   152     125.885  73.279 100.328  1.00  0.00           H  
ATOM   2279 HD12 LEU   152     124.812  71.838 100.511  1.00  0.00           H  
ATOM   2280 HD13 LEU   152     126.210  72.122 101.650  1.00  0.00           H  
ATOM   2281  CD2 LEU   152     128.074  72.171  99.569  1.00  0.00           C  
ATOM   2282 HD21 LEU   152     128.057  73.154  99.099  1.00  0.00           H  
ATOM   2283 HD22 LEU   152     128.454  72.157 100.591  1.00  0.00           H  
ATOM   2284 HD23 LEU   152     128.755  71.667  98.884  1.00  0.00           H  
ATOM   2285  C   LEU   152     127.847  67.585  99.845  1.00  0.00           C  
ATOM   2286  O   LEU   152     127.070  66.697 100.227  1.00  0.00           O  
ATOM   2287  N   VAL   153     129.141  67.422 100.045  1.00  0.00           N  
ATOM   2288  H   VAL   153     129.685  68.271  99.980  1.00  0.00           H  
ATOM   2289  CA  VAL   153     129.814  66.181 100.551  1.00  0.00           C  
ATOM   2290  HA  VAL   153     129.059  65.482 100.911  1.00  0.00           H  
ATOM   2291  CB  VAL   153     130.666  65.497  99.437  1.00  0.00           C  
ATOM   2292  HB  VAL   153     131.498  66.159  99.198  1.00  0.00           H  
ATOM   2293  CG1 VAL   153     131.258  64.149  99.784  1.00  0.00           C  
ATOM   2294 HG11 VAL   153     131.802  63.733  98.936  1.00  0.00           H  
ATOM   2295 HG12 VAL   153     131.938  64.085 100.633  1.00  0.00           H  
ATOM   2296 HG13 VAL   153     130.461  63.465 100.074  1.00  0.00           H  
ATOM   2297  CG2 VAL   153     129.871  65.189  98.159  1.00  0.00           C  
ATOM   2298 HG21 VAL   153     130.550  64.767  97.418  1.00  0.00           H  
ATOM   2299 HG22 VAL   153     129.050  64.511  98.395  1.00  0.00           H  
ATOM   2300 HG23 VAL   153     129.505  66.113  97.710  1.00  0.00           H  
ATOM   2301  C   VAL   153     130.685  66.564 101.814  1.00  0.00           C  
ATOM   2302  O   VAL   153     130.938  67.761 102.085  1.00  0.00           O  
ATOM   2303  N   LYS   154     131.055  65.488 102.585  1.00  0.00           N  
ATOM   2304  H   LYS   154     130.608  64.595 102.431  1.00  0.00           H  
ATOM   2305  CA  LYS   154     131.852  65.618 103.827  1.00  0.00           C  
ATOM   2306  HA  LYS   154     131.370  66.394 104.421  1.00  0.00           H  
ATOM   2307  CB  LYS   154     131.879  64.313 104.654  1.00  0.00           C  
ATOM   2308  HB2 LYS   154     132.480  64.483 105.547  1.00  0.00           H  
ATOM   2309  HB3 LYS   154     130.847  64.074 104.912  1.00  0.00           H  
ATOM   2310  CG  LYS   154     132.602  63.130 103.955  1.00  0.00           C  
ATOM   2311  HG2 LYS   154     132.106  62.839 103.029  1.00  0.00           H  
ATOM   2312  HG3 LYS   154     133.644  63.417 103.812  1.00  0.00           H  
ATOM   2313  CD  LYS   154     132.406  62.004 104.956  1.00  0.00           C  
ATOM   2314  HD2 LYS   154     132.506  62.319 105.994  1.00  0.00           H  
ATOM   2315  HD3 LYS   154     131.474  61.471 104.768  1.00  0.00           H  
ATOM   2316  CE  LYS   154     133.460  60.953 104.599  1.00  0.00           C  
ATOM   2317  HE2 LYS   154     133.263  60.676 103.563  1.00  0.00           H  
ATOM   2318  HE3 LYS   154     134.432  61.446 104.577  1.00  0.00           H  
ATOM   2319  NZ  LYS   154     133.467  59.747 105.414  1.00  0.00           N1+
ATOM   2320  HZ1 LYS   154     134.219  59.126 105.153  1.00  0.00           H  
ATOM   2321  HZ2 LYS   154     133.713  59.904 106.381  1.00  0.00           H  
ATOM   2322  HZ3 LYS   154     132.647  59.170 105.292  1.00  0.00           H  
ATOM   2323  C   LYS   154     133.334  66.106 103.729  1.00  0.00           C  
ATOM   2324  O   LYS   154     134.039  65.833 102.805  1.00  0.00           O  
ATOM   2325  N   LYS   155     133.761  66.768 104.810  1.00  0.00           N  
ATOM   2326  H   LYS   155     133.084  66.976 105.530  1.00  0.00           H  
ATOM   2327  CA  LYS   155     135.110  67.336 104.965  1.00  0.00           C  
ATOM   2328  HA  LYS   155     135.761  66.853 104.237  1.00  0.00           H  
ATOM   2329  CB  LYS   155     134.981  68.919 104.794  1.00  0.00           C  
ATOM   2330  HB2 LYS   155     134.409  69.015 103.871  1.00  0.00           H  
ATOM   2331  HB3 LYS   155     134.375  69.309 105.612  1.00  0.00           H  
ATOM   2332  CG  LYS   155     136.345  69.617 104.668  1.00  0.00           C  
ATOM   2333  HG2 LYS   155     136.982  69.535 105.549  1.00  0.00           H  
ATOM   2334  HG3 LYS   155     136.929  69.062 103.933  1.00  0.00           H  
ATOM   2335  CD  LYS   155     136.155  71.108 104.421  1.00  0.00           C  
ATOM   2336  HD2 LYS   155     135.452  71.203 103.593  1.00  0.00           H  
ATOM   2337  HD3 LYS   155     135.839  71.571 105.355  1.00  0.00           H  
ATOM   2338  CE  LYS   155     137.427  71.763 103.935  1.00  0.00           C  
ATOM   2339  HE2 LYS   155     138.115  71.768 104.780  1.00  0.00           H  
ATOM   2340  HE3 LYS   155     137.889  71.186 103.133  1.00  0.00           H  
ATOM   2341  NZ  LYS   155     137.246  73.079 103.315  1.00  0.00           N1+
ATOM   2342  HZ1 LYS   155     138.090  73.573 103.062  1.00  0.00           H  
ATOM   2343  HZ2 LYS   155     136.619  73.132 102.525  1.00  0.00           H  
ATOM   2344  HZ3 LYS   155     136.850  73.595 104.088  1.00  0.00           H  
ATOM   2345  C   LYS   155     135.762  66.988 106.338  1.00  0.00           C  
ATOM   2346  O   LYS   155     135.000  67.010 107.331  1.00  0.00           O  
ATOM   2347  N   GLU   156     137.075  66.786 106.404  1.00  0.00           N  
ATOM   2348  H   GLU   156     137.625  66.922 105.567  1.00  0.00           H  
ATOM   2349  CA  GLU   156     137.684  66.219 107.585  1.00  0.00           C  
ATOM   2350  HA  GLU   156     138.630  65.871 107.172  1.00  0.00           H  
ATOM   2351  CB  GLU   156     137.962  67.301 108.724  1.00  0.00           C  
ATOM   2352  HB2 GLU   156     137.020  67.416 109.260  1.00  0.00           H  
ATOM   2353  HB3 GLU   156     138.756  66.998 109.408  1.00  0.00           H  
ATOM   2354  CG  GLU   156     138.382  68.707 108.214  1.00  0.00           C  
ATOM   2355  HG2 GLU   156     137.492  69.099 107.721  1.00  0.00           H  
ATOM   2356  HG3 GLU   156     138.616  69.265 109.120  1.00  0.00           H  
ATOM   2357  CD  GLU   156     139.609  68.639 107.224  1.00  0.00           C  
ATOM   2358  OE1 GLU   156     139.803  69.489 106.371  1.00  0.00           O  
ATOM   2359  OE2 GLU   156     140.485  67.823 107.473  1.00  0.00           O1-
ATOM   2360  C   GLU   156     137.001  64.956 108.200  1.00  0.00           C  
ATOM   2361  O   GLU   156     136.868  64.745 109.435  1.00  0.00           O  
ATOM   2362  N   ASN   157     136.483  64.145 107.267  1.00  0.00           N  
ATOM   2363  H   ASN   157     136.595  64.375 106.290  1.00  0.00           H  
ATOM   2364  CA  ASN   157     135.745  62.966 107.590  1.00  0.00           C  
ATOM   2365  HA  ASN   157     135.503  62.606 106.590  1.00  0.00           H  
ATOM   2366  CB  ASN   157     136.683  61.902 108.272  1.00  0.00           C  
ATOM   2367  HB2 ASN   157     137.746  62.045 108.079  1.00  0.00           H  
ATOM   2368  HB3 ASN   157     136.589  61.977 109.356  1.00  0.00           H  
ATOM   2369  CG  ASN   157     136.291  60.485 107.860  1.00  0.00           C  
ATOM   2370  OD1 ASN   157     135.712  60.255 106.778  1.00  0.00           O  
ATOM   2371  ND2 ASN   157     136.737  59.536 108.639  1.00  0.00           N  
ATOM   2372 HD21 ASN   157     136.712  58.560 108.381  1.00  0.00           H  
ATOM   2373 HD22 ASN   157     137.307  59.800 109.430  1.00  0.00           H  
ATOM   2374  C   ASN   157     134.394  63.164 108.296  1.00  0.00           C  
ATOM   2375  O   ASN   157     133.899  62.234 109.020  1.00  0.00           O  
ATOM   2376  N   SER   158     133.717  64.320 108.146  1.00  0.00           N  
ATOM   2377  H   SER   158     134.180  65.072 107.655  1.00  0.00           H  
ATOM   2378  CA  SER   158     132.447  64.632 108.840  1.00  0.00           C  
ATOM   2379  HA  SER   158     131.950  63.661 108.836  1.00  0.00           H  
ATOM   2380  CB  SER   158     132.657  65.070 110.282  1.00  0.00           C  
ATOM   2381  HB2 SER   158     133.260  64.353 110.839  1.00  0.00           H  
ATOM   2382  HB3 SER   158     133.242  65.990 110.301  1.00  0.00           H  
ATOM   2383  OG  SER   158     131.405  65.298 110.934  1.00  0.00           O  
ATOM   2384  HG  SER   158     131.513  66.062 111.506  1.00  0.00           H  
ATOM   2385  C   SER   158     131.551  65.598 108.026  1.00  0.00           C  
ATOM   2386  O   SER   158     132.035  66.473 107.284  1.00  0.00           O  
ATOM   2387  N   TYR   159     130.189  65.465 108.307  1.00  0.00           N  
ATOM   2388  H   TYR   159     129.833  64.761 108.937  1.00  0.00           H  
ATOM   2389  CA  TYR   159     129.132  66.354 107.757  1.00  0.00           C  
ATOM   2390  HA  TYR   159     129.586  67.034 107.036  1.00  0.00           H  
ATOM   2391  CB  TYR   159     128.292  65.478 106.892  1.00  0.00           C  
ATOM   2392  HB2 TYR   159     129.007  64.835 106.378  1.00  0.00           H  
ATOM   2393  HB3 TYR   159     127.654  64.831 107.494  1.00  0.00           H  
ATOM   2394  CG  TYR   159     127.382  66.226 105.955  1.00  0.00           C  
ATOM   2395  CD1 TYR   159     126.171  66.730 106.386  1.00  0.00           C  
ATOM   2396  HD1 TYR   159     125.923  66.762 107.437  1.00  0.00           H  
ATOM   2397  CE1 TYR   159     125.273  67.435 105.602  1.00  0.00           C  
ATOM   2398  HE1 TYR   159     124.366  67.856 106.010  1.00  0.00           H  
ATOM   2399  CZ  TYR   159     125.547  67.544 104.196  1.00  0.00           C  
ATOM   2400  OH  TYR   159     124.671  68.136 103.371  1.00  0.00           O  
ATOM   2401  HH  TYR   159     124.530  67.702 102.526  1.00  0.00           H  
ATOM   2402  CE2 TYR   159     126.789  67.106 103.675  1.00  0.00           C  
ATOM   2403  HE2 TYR   159     127.084  67.263 102.648  1.00  0.00           H  
ATOM   2404  CD2 TYR   159     127.638  66.362 104.564  1.00  0.00           C  
ATOM   2405  HD2 TYR   159     128.498  65.866 104.139  1.00  0.00           H  
ATOM   2406  C   TYR   159     128.308  67.004 108.845  1.00  0.00           C  
ATOM   2407  O   TYR   159     127.400  66.414 109.337  1.00  0.00           O  
ATOM   2408  N   PRO   160     128.746  68.179 109.355  1.00  0.00           N  
ATOM   2409  CD  PRO   160     129.922  68.968 109.007  1.00  0.00           C  
ATOM   2410  HD2 PRO   160     130.270  68.882 107.978  1.00  0.00           H  
ATOM   2411  HD3 PRO   160     130.753  68.509 109.542  1.00  0.00           H  
ATOM   2412  CG  PRO   160     129.601  70.435 109.498  1.00  0.00           C  
ATOM   2413  HG2 PRO   160     129.070  70.987 108.722  1.00  0.00           H  
ATOM   2414  HG3 PRO   160     130.530  70.941 109.758  1.00  0.00           H  
ATOM   2415  CB  PRO   160     128.694  70.121 110.748  1.00  0.00           C  
ATOM   2416  HB2 PRO   160     128.077  70.970 111.044  1.00  0.00           H  
ATOM   2417  HB3 PRO   160     129.372  69.827 111.549  1.00  0.00           H  
ATOM   2418  CA  PRO   160     127.887  68.881 110.314  1.00  0.00           C  
ATOM   2419  HA  PRO   160     127.765  68.212 111.166  1.00  0.00           H  
ATOM   2420  C   PRO   160     126.469  69.126 109.769  1.00  0.00           C  
ATOM   2421  O   PRO   160     126.244  68.995 108.553  1.00  0.00           O  
ATOM   2422  N   LYS   161     125.506  69.571 110.575  1.00  0.00           N  
ATOM   2423  H   LYS   161     125.638  69.558 111.577  1.00  0.00           H  
ATOM   2424  CA  LYS   161     124.127  69.903 110.160  1.00  0.00           C  
ATOM   2425  HA  LYS   161     123.768  69.097 109.522  1.00  0.00           H  
ATOM   2426  CB  LYS   161     123.174  69.864 111.321  1.00  0.00           C  
ATOM   2427  HB2 LYS   161     123.225  68.842 111.696  1.00  0.00           H  
ATOM   2428  HB3 LYS   161     123.631  70.479 112.096  1.00  0.00           H  
ATOM   2429  CG  LYS   161     121.744  70.319 111.047  1.00  0.00           C  
ATOM   2430  HG2 LYS   161     121.673  71.392 110.864  1.00  0.00           H  
ATOM   2431  HG3 LYS   161     121.365  69.836 110.147  1.00  0.00           H  
ATOM   2432  CD  LYS   161     120.789  69.933 112.160  1.00  0.00           C  
ATOM   2433  HD2 LYS   161     120.722  68.845 112.156  1.00  0.00           H  
ATOM   2434  HD3 LYS   161     121.214  70.127 113.145  1.00  0.00           H  
ATOM   2435  CE  LYS   161     119.398  70.520 111.999  1.00  0.00           C  
ATOM   2436  HE2 LYS   161     119.486  71.547 111.646  1.00  0.00           H  
ATOM   2437  HE3 LYS   161     118.847  69.969 111.237  1.00  0.00           H  
ATOM   2438  NZ  LYS   161     118.738  70.375 113.308  1.00  0.00           N1+
ATOM   2439  HZ1 LYS   161     118.562  71.276 113.730  1.00  0.00           H  
ATOM   2440  HZ2 LYS   161     117.810  70.004 113.163  1.00  0.00           H  
ATOM   2441  HZ3 LYS   161     119.200  69.691 113.890  1.00  0.00           H  
ATOM   2442  C   LYS   161     123.991  71.220 109.297  1.00  0.00           C  
ATOM   2443  O   LYS   161     124.238  72.324 109.786  1.00  0.00           O  
ATOM   2444  N   LEU   162     123.514  70.974 108.067  1.00  0.00           N  
ATOM   2445  H   LEU   162     123.038  70.099 107.898  1.00  0.00           H  
ATOM   2446  CA  LEU   162     123.265  72.056 107.080  1.00  0.00           C  
ATOM   2447  HA  LEU   162     124.005  72.856 107.066  1.00  0.00           H  
ATOM   2448  CB  LEU   162     123.188  71.351 105.735  1.00  0.00           C  
ATOM   2449  HB2 LEU   162     124.132  70.856 105.504  1.00  0.00           H  
ATOM   2450  HB3 LEU   162     122.433  70.568 105.801  1.00  0.00           H  
ATOM   2451  CG  LEU   162     122.819  72.259 104.504  1.00  0.00           C  
ATOM   2452  HG  LEU   162     123.079  73.280 104.785  1.00  0.00           H  
ATOM   2453  CD1 LEU   162     123.565  71.895 103.239  1.00  0.00           C  
ATOM   2454 HD11 LEU   162     124.650  71.900 103.340  1.00  0.00           H  
ATOM   2455 HD12 LEU   162     123.253  70.879 102.995  1.00  0.00           H  
ATOM   2456 HD13 LEU   162     123.248  72.558 102.435  1.00  0.00           H  
ATOM   2457  CD2 LEU   162     121.332  72.285 104.311  1.00  0.00           C  
ATOM   2458 HD21 LEU   162     120.901  71.284 104.330  1.00  0.00           H  
ATOM   2459 HD22 LEU   162     120.873  72.999 104.995  1.00  0.00           H  
ATOM   2460 HD23 LEU   162     121.238  72.773 103.341  1.00  0.00           H  
ATOM   2461  C   LEU   162     121.983  72.756 107.312  1.00  0.00           C  
ATOM   2462  O   LEU   162     121.010  72.103 107.570  1.00  0.00           O  
ATOM   2463  N   SER   163     121.953  74.063 107.339  1.00  0.00           N  
ATOM   2464  H   SER   163     122.825  74.569 107.263  1.00  0.00           H  
ATOM   2465  CA  SER   163     120.724  74.824 107.518  1.00  0.00           C  
ATOM   2466  HA  SER   163     119.862  74.453 106.963  1.00  0.00           H  
ATOM   2467  CB  SER   163     120.350  74.713 109.021  1.00  0.00           C  
ATOM   2468  HB2 SER   163     120.248  73.672 109.329  1.00  0.00           H  
ATOM   2469  HB3 SER   163     121.012  75.232 109.713  1.00  0.00           H  
ATOM   2470  OG  SER   163     119.003  75.149 109.271  1.00  0.00           O  
ATOM   2471  HG  SER   163     118.672  74.488 109.885  1.00  0.00           H  
ATOM   2472  C   SER   163     120.860  76.290 106.958  1.00  0.00           C  
ATOM   2473  O   SER   163     121.872  76.982 107.185  1.00  0.00           O  
ATOM   2474  N   LYS   164     119.848  76.798 106.208  1.00  0.00           N  
ATOM   2475  H   LYS   164     119.005  76.248 106.122  1.00  0.00           H  
ATOM   2476  CA  LYS   164     119.845  77.994 105.450  1.00  0.00           C  
ATOM   2477  HA  LYS   164     120.137  78.741 106.188  1.00  0.00           H  
ATOM   2478  CB  LYS   164     120.813  77.975 104.265  1.00  0.00           C  
ATOM   2479  HB2 LYS   164     121.603  77.297 104.588  1.00  0.00           H  
ATOM   2480  HB3 LYS   164     120.349  77.571 103.366  1.00  0.00           H  
ATOM   2481  CG  LYS   164     121.557  79.334 104.093  1.00  0.00           C  
ATOM   2482  HG2 LYS   164     122.060  79.298 103.127  1.00  0.00           H  
ATOM   2483  HG3 LYS   164     120.793  80.109 104.037  1.00  0.00           H  
ATOM   2484  CD  LYS   164     122.482  79.694 105.257  1.00  0.00           C  
ATOM   2485  HD2 LYS   164     122.854  80.700 105.058  1.00  0.00           H  
ATOM   2486  HD3 LYS   164     122.100  79.675 106.278  1.00  0.00           H  
ATOM   2487  CE  LYS   164     123.711  78.760 105.172  1.00  0.00           C  
ATOM   2488  HE2 LYS   164     123.499  77.741 105.495  1.00  0.00           H  
ATOM   2489  HE3 LYS   164     124.226  78.714 104.212  1.00  0.00           H  
ATOM   2490  NZ  LYS   164     124.793  79.207 106.006  1.00  0.00           N1+
ATOM   2491  HZ1 LYS   164     125.601  78.644 105.782  1.00  0.00           H  
ATOM   2492  HZ2 LYS   164     124.970  80.157 105.712  1.00  0.00           H  
ATOM   2493  HZ3 LYS   164     124.524  79.307 106.974  1.00  0.00           H  
ATOM   2494  C   LYS   164     118.574  78.581 104.908  1.00  0.00           C  
ATOM   2495  O   LYS   164     117.753  77.819 104.431  1.00  0.00           O  
ATOM   2496  N   SER   165     118.342  79.839 105.160  1.00  0.00           N  
ATOM   2497  H   SER   165     118.982  80.353 105.749  1.00  0.00           H  
ATOM   2498  CA  SER   165     117.116  80.527 104.870  1.00  0.00           C  
ATOM   2499  HA  SER   165     116.356  79.886 104.424  1.00  0.00           H  
ATOM   2500  CB  SER   165     116.432  80.993 106.185  1.00  0.00           C  
ATOM   2501  HB2 SER   165     116.323  80.234 106.959  1.00  0.00           H  
ATOM   2502  HB3 SER   165     117.048  81.771 106.636  1.00  0.00           H  
ATOM   2503  OG  SER   165     115.180  81.493 105.899  1.00  0.00           O  
ATOM   2504  HG  SER   165     114.617  80.767 105.621  1.00  0.00           H  
ATOM   2505  C   SER   165     117.426  81.716 103.937  1.00  0.00           C  
ATOM   2506  O   SER   165     118.554  82.286 103.963  1.00  0.00           O  
ATOM   2507  N   TYR   166     116.428  82.029 103.060  1.00  0.00           N  
ATOM   2508  H   TYR   166     115.568  81.506 103.141  1.00  0.00           H  
ATOM   2509  CA  TYR   166     116.454  83.198 102.202  1.00  0.00           C  
ATOM   2510  HA  TYR   166     117.161  83.922 102.607  1.00  0.00           H  
ATOM   2511  CB  TYR   166     116.904  82.805 100.773  1.00  0.00           C  
ATOM   2512  HB2 TYR   166     117.970  82.581 100.725  1.00  0.00           H  
ATOM   2513  HB3 TYR   166     116.390  81.906 100.434  1.00  0.00           H  
ATOM   2514  CG  TYR   166     116.690  83.900  99.724  1.00  0.00           C  
ATOM   2515  CD1 TYR   166     117.655  84.967  99.438  1.00  0.00           C  
ATOM   2516  HD1 TYR   166     118.569  85.090  99.999  1.00  0.00           H  
ATOM   2517  CE1 TYR   166     117.258  86.061  98.569  1.00  0.00           C  
ATOM   2518  HE1 TYR   166     117.923  86.906  98.466  1.00  0.00           H  
ATOM   2519  CZ  TYR   166     116.119  85.877  97.732  1.00  0.00           C  
ATOM   2520  OH  TYR   166     115.750  86.831  96.876  1.00  0.00           O  
ATOM   2521  HH  TYR   166     116.184  87.677  97.007  1.00  0.00           H  
ATOM   2522  CE2 TYR   166     115.315  84.793  97.983  1.00  0.00           C  
ATOM   2523  HE2 TYR   166     114.363  84.749  97.476  1.00  0.00           H  
ATOM   2524  CD2 TYR   166     115.551  83.819  98.952  1.00  0.00           C  
ATOM   2525  HD2 TYR   166     114.793  83.056  99.055  1.00  0.00           H  
ATOM   2526  C   TYR   166     115.108  83.864 102.111  1.00  0.00           C  
ATOM   2527  O   TYR   166     114.107  83.191 101.863  1.00  0.00           O  
ATOM   2528  N   ILE   167     114.964  85.195 102.150  1.00  0.00           N  
ATOM   2529  H   ILE   167     115.823  85.721 102.087  1.00  0.00           H  
ATOM   2530  CA  ILE   167     113.760  86.053 102.025  1.00  0.00           C  
ATOM   2531  HA  ILE   167     112.847  85.458 101.985  1.00  0.00           H  
ATOM   2532  CB  ILE   167     113.562  87.061 103.241  1.00  0.00           C  
ATOM   2533  HB  ILE   167     113.531  86.537 104.196  1.00  0.00           H  
ATOM   2534  CG2 ILE   167     114.648  88.144 103.381  1.00  0.00           C  
ATOM   2535 HG21 ILE   167     115.628  87.685 103.250  1.00  0.00           H  
ATOM   2536 HG22 ILE   167     114.496  88.779 102.508  1.00  0.00           H  
ATOM   2537 HG23 ILE   167     114.560  88.768 104.270  1.00  0.00           H  
ATOM   2538  CG1 ILE   167     112.307  87.847 102.946  1.00  0.00           C  
ATOM   2539 HG12 ILE   167     112.508  88.631 102.216  1.00  0.00           H  
ATOM   2540 HG13 ILE   167     111.618  87.159 102.456  1.00  0.00           H  
ATOM   2541  CD1 ILE   167     111.606  88.523 104.169  1.00  0.00           C  
ATOM   2542 HD11 ILE   167     112.246  89.312 104.565  1.00  0.00           H  
ATOM   2543 HD12 ILE   167     110.655  88.961 103.866  1.00  0.00           H  
ATOM   2544 HD13 ILE   167     111.290  87.767 104.887  1.00  0.00           H  
ATOM   2545  C   ILE   167     113.778  86.747 100.588  1.00  0.00           C  
ATOM   2546  O   ILE   167     114.869  87.187 100.201  1.00  0.00           O  
ATOM   2547  N   ASN   168     112.634  86.731  99.894  1.00  0.00           N  
ATOM   2548  H   ASN   168     111.864  86.295 100.381  1.00  0.00           H  
ATOM   2549  CA  ASN   168     112.467  87.172  98.525  1.00  0.00           C  
ATOM   2550  HA  ASN   168     113.338  86.840  97.959  1.00  0.00           H  
ATOM   2551  CB  ASN   168     111.200  86.655  97.929  1.00  0.00           C  
ATOM   2552  HB2 ASN   168     111.043  85.577  97.971  1.00  0.00           H  
ATOM   2553  HB3 ASN   168     110.316  87.117  98.368  1.00  0.00           H  
ATOM   2554  CG  ASN   168     111.149  87.057  96.457  1.00  0.00           C  
ATOM   2555  OD1 ASN   168     111.991  87.713  95.873  1.00  0.00           O  
ATOM   2556  ND2 ASN   168     110.128  86.592  95.811  1.00  0.00           N  
ATOM   2557 HD21 ASN   168     110.026  86.695  94.811  1.00  0.00           H  
ATOM   2558 HD22 ASN   168     109.468  86.134  96.422  1.00  0.00           H  
ATOM   2559  C   ASN   168     112.549  88.729  98.520  1.00  0.00           C  
ATOM   2560  O   ASN   168     111.578  89.333  98.897  1.00  0.00           O  
ATOM   2561  N   ASP   169     113.664  89.340  98.005  1.00  0.00           N  
ATOM   2562  H   ASP   169     114.490  88.776  97.863  1.00  0.00           H  
ATOM   2563  CA  ASP   169     113.868  90.759  97.653  1.00  0.00           C  
ATOM   2564  HA  ASP   169     113.110  91.306  98.214  1.00  0.00           H  
ATOM   2565  CB  ASP   169     115.201  91.231  98.110  1.00  0.00           C  
ATOM   2566  HB2 ASP   169     115.323  92.309  98.210  1.00  0.00           H  
ATOM   2567  HB3 ASP   169     115.257  90.924  99.154  1.00  0.00           H  
ATOM   2568  CG  ASP   169     116.382  90.676  97.332  1.00  0.00           C  
ATOM   2569  OD1 ASP   169     117.312  91.425  96.924  1.00  0.00           O  
ATOM   2570  OD2 ASP   169     116.556  89.395  97.193  1.00  0.00           O1-
ATOM   2571  C   ASP   169     113.623  90.998  96.164  1.00  0.00           C  
ATOM   2572  O   ASP   169     113.688  92.167  95.683  1.00  0.00           O  
ATOM   2573  N   LYS   170     113.416  90.019  95.325  1.00  0.00           N  
ATOM   2574  H   LYS   170     113.220  89.072  95.616  1.00  0.00           H  
ATOM   2575  CA  LYS   170     113.398  90.278  93.869  1.00  0.00           C  
ATOM   2576  HA  LYS   170     114.034  91.138  93.661  1.00  0.00           H  
ATOM   2577  CB  LYS   170     113.807  89.069  93.088  1.00  0.00           C  
ATOM   2578  HB2 LYS   170     113.041  88.306  93.225  1.00  0.00           H  
ATOM   2579  HB3 LYS   170     113.993  89.335  92.047  1.00  0.00           H  
ATOM   2580  CG  LYS   170     115.083  88.510  93.561  1.00  0.00           C  
ATOM   2581  HG2 LYS   170     114.819  87.848  94.385  1.00  0.00           H  
ATOM   2582  HG3 LYS   170     115.441  87.831  92.787  1.00  0.00           H  
ATOM   2583  CD  LYS   170     116.289  89.419  93.769  1.00  0.00           C  
ATOM   2584  HD2 LYS   170     116.537  89.924  92.835  1.00  0.00           H  
ATOM   2585  HD3 LYS   170     116.035  90.117  94.567  1.00  0.00           H  
ATOM   2586  CE  LYS   170     117.598  88.694  94.228  1.00  0.00           C  
ATOM   2587  HE2 LYS   170     117.218  87.803  94.729  1.00  0.00           H  
ATOM   2588  HE3 LYS   170     118.234  88.384  93.399  1.00  0.00           H  
ATOM   2589  NZ  LYS   170     118.451  89.543  95.161  1.00  0.00           N1+
ATOM   2590  HZ1 LYS   170     117.923  89.850  95.966  1.00  0.00           H  
ATOM   2591  HZ2 LYS   170     119.124  88.888  95.532  1.00  0.00           H  
ATOM   2592  HZ3 LYS   170     118.965  90.326  94.785  1.00  0.00           H  
ATOM   2593  C   LYS   170     112.065  90.849  93.341  1.00  0.00           C  
ATOM   2594  O   LYS   170     111.977  91.020  92.127  1.00  0.00           O  
ATOM   2595  N   GLY   171     111.019  91.020  94.216  1.00  0.00           N  
ATOM   2596  H   GLY   171     111.127  90.921  95.215  1.00  0.00           H  
ATOM   2597  CA  GLY   171     109.756  91.603  93.737  1.00  0.00           C  
ATOM   2598  HA2 GLY   171     109.058  91.893  94.522  1.00  0.00           H  
ATOM   2599  HA3 GLY   171     109.976  92.571  93.286  1.00  0.00           H  
ATOM   2600  C   GLY   171     108.860  90.930  92.652  1.00  0.00           C  
ATOM   2601  O   GLY   171     107.759  91.333  92.487  1.00  0.00           O  
ATOM   2602  N   LYS   172     109.470  89.974  92.014  1.00  0.00           N  
ATOM   2603  H   LYS   172     110.463  89.940  92.196  1.00  0.00           H  
ATOM   2604  CA  LYS   172     108.734  88.901  91.362  1.00  0.00           C  
ATOM   2605  HA  LYS   172     107.692  89.150  91.162  1.00  0.00           H  
ATOM   2606  CB  LYS   172     109.531  88.497  90.098  1.00  0.00           C  
ATOM   2607  HB2 LYS   172     110.433  87.989  90.441  1.00  0.00           H  
ATOM   2608  HB3 LYS   172     108.892  87.780  89.581  1.00  0.00           H  
ATOM   2609  CG  LYS   172     109.707  89.682  89.079  1.00  0.00           C  
ATOM   2610  HG2 LYS   172     108.769  89.814  88.539  1.00  0.00           H  
ATOM   2611  HG3 LYS   172     110.033  90.620  89.529  1.00  0.00           H  
ATOM   2612  CD  LYS   172     110.824  89.385  88.022  1.00  0.00           C  
ATOM   2613  HD2 LYS   172     111.778  89.597  88.505  1.00  0.00           H  
ATOM   2614  HD3 LYS   172     110.634  88.388  87.625  1.00  0.00           H  
ATOM   2615  CE  LYS   172     110.625  90.356  86.806  1.00  0.00           C  
ATOM   2616  HE2 LYS   172     109.684  90.113  86.313  1.00  0.00           H  
ATOM   2617  HE3 LYS   172     110.739  91.357  87.222  1.00  0.00           H  
ATOM   2618  NZ  LYS   172     111.752  90.326  85.779  1.00  0.00           N1+
ATOM   2619  HZ1 LYS   172     112.666  90.546  86.148  1.00  0.00           H  
ATOM   2620  HZ2 LYS   172     111.772  89.413  85.347  1.00  0.00           H  
ATOM   2621  HZ3 LYS   172     111.560  90.913  84.980  1.00  0.00           H  
ATOM   2622  C   LYS   172     108.673  87.632  92.194  1.00  0.00           C  
ATOM   2623  O   LYS   172     109.424  87.409  93.127  1.00  0.00           O  
ATOM   2624  N   GLU   173     107.728  86.779  91.861  1.00  0.00           N  
ATOM   2625  H   GLU   173     106.996  87.119  91.254  1.00  0.00           H  
ATOM   2626  CA  GLU   173     107.803  85.390  92.312  1.00  0.00           C  
ATOM   2627  HA  GLU   173     107.873  85.435  93.399  1.00  0.00           H  
ATOM   2628  CB  GLU   173     106.543  84.706  91.865  1.00  0.00           C  
ATOM   2629  HB2 GLU   173     106.220  83.946  92.577  1.00  0.00           H  
ATOM   2630  HB3 GLU   173     105.668  85.355  91.846  1.00  0.00           H  
ATOM   2631  CG  GLU   173     106.607  84.059  90.452  1.00  0.00           C  
ATOM   2632  HG2 GLU   173     107.101  84.664  89.691  1.00  0.00           H  
ATOM   2633  HG3 GLU   173     107.171  83.135  90.584  1.00  0.00           H  
ATOM   2634  CD  GLU   173     105.206  83.802  89.741  1.00  0.00           C  
ATOM   2635  OE1 GLU   173     104.808  84.673  88.963  1.00  0.00           O  
ATOM   2636  OE2 GLU   173     104.504  82.793  90.031  1.00  0.00           O1-
ATOM   2637  C   GLU   173     109.075  84.726  91.842  1.00  0.00           C  
ATOM   2638  O   GLU   173     109.738  84.944  90.818  1.00  0.00           O  
ATOM   2639  N   VAL   174     109.537  83.761  92.657  1.00  0.00           N  
ATOM   2640  H   VAL   174     109.094  83.817  93.563  1.00  0.00           H  
ATOM   2641  CA  VAL   174     110.861  83.082  92.499  1.00  0.00           C  
ATOM   2642  HA  VAL   174     111.334  83.434  91.582  1.00  0.00           H  
ATOM   2643  CB  VAL   174     111.774  83.529  93.602  1.00  0.00           C  
ATOM   2644  HB  VAL   174     111.237  83.244  94.507  1.00  0.00           H  
ATOM   2645  CG1 VAL   174     113.120  82.763  93.641  1.00  0.00           C  
ATOM   2646 HG11 VAL   174     112.837  81.710  93.632  1.00  0.00           H  
ATOM   2647 HG12 VAL   174     113.774  82.992  92.799  1.00  0.00           H  
ATOM   2648 HG13 VAL   174     113.709  83.036  94.516  1.00  0.00           H  
ATOM   2649  CG2 VAL   174     112.080  84.952  93.452  1.00  0.00           C  
ATOM   2650 HG21 VAL   174     112.988  85.261  93.969  1.00  0.00           H  
ATOM   2651 HG22 VAL   174     112.206  85.242  92.409  1.00  0.00           H  
ATOM   2652 HG23 VAL   174     111.292  85.593  93.849  1.00  0.00           H  
ATOM   2653  C   VAL   174     110.650  81.540  92.396  1.00  0.00           C  
ATOM   2654  O   VAL   174     109.882  80.948  93.176  1.00  0.00           O  
ATOM   2655  N   LEU   175     111.256  80.926  91.375  1.00  0.00           N  
ATOM   2656  H   LEU   175     111.846  81.418  90.720  1.00  0.00           H  
ATOM   2657  CA  LEU   175     111.230  79.470  91.270  1.00  0.00           C  
ATOM   2658  HA  LEU   175     110.299  79.051  91.651  1.00  0.00           H  
ATOM   2659  CB  LEU   175     111.263  79.111  89.763  1.00  0.00           C  
ATOM   2660  HB2 LEU   175     110.329  79.470  89.330  1.00  0.00           H  
ATOM   2661  HB3 LEU   175     112.028  79.749  89.321  1.00  0.00           H  
ATOM   2662  CG  LEU   175     111.592  77.612  89.421  1.00  0.00           C  
ATOM   2663  HG  LEU   175     112.511  77.342  89.942  1.00  0.00           H  
ATOM   2664  CD1 LEU   175     110.506  76.652  89.837  1.00  0.00           C  
ATOM   2665 HD11 LEU   175     109.687  76.821  89.138  1.00  0.00           H  
ATOM   2666 HD12 LEU   175     110.858  75.644  89.620  1.00  0.00           H  
ATOM   2667 HD13 LEU   175     110.280  76.778  90.896  1.00  0.00           H  
ATOM   2668  CD2 LEU   175     111.835  77.501  87.950  1.00  0.00           C  
ATOM   2669 HD21 LEU   175     111.905  76.439  87.711  1.00  0.00           H  
ATOM   2670 HD22 LEU   175     111.023  77.937  87.369  1.00  0.00           H  
ATOM   2671 HD23 LEU   175     112.716  78.106  87.739  1.00  0.00           H  
ATOM   2672  C   LEU   175     112.460  78.945  91.962  1.00  0.00           C  
ATOM   2673  O   LEU   175     113.592  79.241  91.605  1.00  0.00           O  
ATOM   2674  N   VAL   176     112.235  78.154  92.972  1.00  0.00           N  
ATOM   2675  H   VAL   176     111.306  77.958  93.318  1.00  0.00           H  
ATOM   2676  CA  VAL   176     113.285  77.410  93.662  1.00  0.00           C  
ATOM   2677  HA  VAL   176     114.258  77.813  93.380  1.00  0.00           H  
ATOM   2678  CB  VAL   176     113.198  77.572  95.162  1.00  0.00           C  
ATOM   2679  HB  VAL   176     112.338  77.024  95.548  1.00  0.00           H  
ATOM   2680  CG1 VAL   176     114.454  77.073  95.972  1.00  0.00           C  
ATOM   2681 HG11 VAL   176     114.210  77.105  97.034  1.00  0.00           H  
ATOM   2682 HG12 VAL   176     114.831  76.080  95.726  1.00  0.00           H  
ATOM   2683 HG13 VAL   176     115.308  77.737  95.835  1.00  0.00           H  
ATOM   2684  CG2 VAL   176     113.000  79.073  95.591  1.00  0.00           C  
ATOM   2685 HG21 VAL   176     112.104  79.518  95.157  1.00  0.00           H  
ATOM   2686 HG22 VAL   176     112.870  79.155  96.670  1.00  0.00           H  
ATOM   2687 HG23 VAL   176     113.891  79.613  95.270  1.00  0.00           H  
ATOM   2688  C   VAL   176     113.226  75.897  93.456  1.00  0.00           C  
ATOM   2689  O   VAL   176     112.226  75.245  93.441  1.00  0.00           O  
ATOM   2690  N   LEU   177     114.358  75.234  93.319  1.00  0.00           N  
ATOM   2691  H   LEU   177     115.201  75.789  93.336  1.00  0.00           H  
ATOM   2692  CA  LEU   177     114.518  73.813  93.099  1.00  0.00           C  
ATOM   2693  HA  LEU   177     113.528  73.364  93.179  1.00  0.00           H  
ATOM   2694  CB  LEU   177     114.997  73.705  91.678  1.00  0.00           C  
ATOM   2695  HB2 LEU   177     115.977  74.177  91.602  1.00  0.00           H  
ATOM   2696  HB3 LEU   177     115.048  72.635  91.474  1.00  0.00           H  
ATOM   2697  CG  LEU   177     114.079  74.239  90.546  1.00  0.00           C  
ATOM   2698  HG  LEU   177     113.142  74.620  90.952  1.00  0.00           H  
ATOM   2699  CD1 LEU   177     114.825  75.413  89.877  1.00  0.00           C  
ATOM   2700 HD11 LEU   177     114.273  75.838  89.039  1.00  0.00           H  
ATOM   2701 HD12 LEU   177     115.035  76.115  90.685  1.00  0.00           H  
ATOM   2702 HD13 LEU   177     115.763  74.992  89.515  1.00  0.00           H  
ATOM   2703  CD2 LEU   177     113.859  73.246  89.423  1.00  0.00           C  
ATOM   2704 HD21 LEU   177     113.428  73.798  88.588  1.00  0.00           H  
ATOM   2705 HD22 LEU   177     114.832  72.816  89.186  1.00  0.00           H  
ATOM   2706 HD23 LEU   177     113.094  72.558  89.785  1.00  0.00           H  
ATOM   2707  C   LEU   177     115.584  73.251  94.073  1.00  0.00           C  
ATOM   2708  O   LEU   177     116.409  73.916  94.763  1.00  0.00           O  
ATOM   2709  N   TRP   178     115.431  71.963  94.268  1.00  0.00           N  
ATOM   2710  H   TRP   178     114.654  71.492  93.828  1.00  0.00           H  
ATOM   2711  CA  TRP   178     116.190  71.071  95.137  1.00  0.00           C  
ATOM   2712  HA  TRP   178     117.255  71.289  95.059  1.00  0.00           H  
ATOM   2713  CB  TRP   178     115.809  71.173  96.617  1.00  0.00           C  
ATOM   2714  HB2 TRP   178     116.664  70.707  97.107  1.00  0.00           H  
ATOM   2715  HB3 TRP   178     115.792  72.212  96.945  1.00  0.00           H  
ATOM   2716  CG  TRP   178     114.587  70.439  97.081  1.00  0.00           C  
ATOM   2717  CD1 TRP   178     114.486  69.311  97.801  1.00  0.00           C  
ATOM   2718  HD1 TRP   178     115.383  68.805  98.128  1.00  0.00           H  
ATOM   2719  NE1 TRP   178     113.187  69.014  98.121  1.00  0.00           N  
ATOM   2720  HE1 TRP   178     112.937  68.170  98.615  1.00  0.00           H  
ATOM   2721  CE2 TRP   178     112.355  69.872  97.578  1.00  0.00           C  
ATOM   2722  CZ2 TRP   178     110.985  70.092  97.680  1.00  0.00           C  
ATOM   2723  HZ2 TRP   178     110.265  69.409  98.104  1.00  0.00           H  
ATOM   2724  CH2 TRP   178     110.529  71.177  96.944  1.00  0.00           C  
ATOM   2725  HH2 TRP   178     109.465  71.359  96.973  1.00  0.00           H  
ATOM   2726  CZ3 TRP   178     111.302  72.039  96.250  1.00  0.00           C  
ATOM   2727  HZ3 TRP   178     110.860  72.903  95.776  1.00  0.00           H  
ATOM   2728  CE3 TRP   178     112.677  71.945  96.289  1.00  0.00           C  
ATOM   2729  HE3 TRP   178     113.279  72.727  95.850  1.00  0.00           H  
ATOM   2730  CD2 TRP   178     113.240  70.865  96.998  1.00  0.00           C  
ATOM   2731  C   TRP   178     116.188  69.597  94.746  1.00  0.00           C  
ATOM   2732  O   TRP   178     115.228  69.030  94.227  1.00  0.00           O  
ATOM   2733  N   GLY   179     117.291  68.968  95.035  1.00  0.00           N  
ATOM   2734  H   GLY   179     118.050  69.394  95.547  1.00  0.00           H  
ATOM   2735  CA  GLY   179     117.491  67.517  94.763  1.00  0.00           C  
ATOM   2736  HA2 GLY   179     116.571  67.161  94.300  1.00  0.00           H  
ATOM   2737  HA3 GLY   179     118.289  67.213  94.086  1.00  0.00           H  
ATOM   2738  C   GLY   179     117.663  66.650  96.014  1.00  0.00           C  
ATOM   2739  O   GLY   179     118.165  67.168  97.044  1.00  0.00           O  
ATOM   2740  N   ILE   180     117.377  65.351  95.907  1.00  0.00           N  
ATOM   2741  H   ILE   180     117.006  65.012  95.031  1.00  0.00           H  
ATOM   2742  CA  ILE   180     117.635  64.394  97.011  1.00  0.00           C  
ATOM   2743  HA  ILE   180     118.286  64.849  97.757  1.00  0.00           H  
ATOM   2744  CB  ILE   180     116.335  63.897  97.621  1.00  0.00           C  
ATOM   2745  HB  ILE   180     115.730  63.329  96.915  1.00  0.00           H  
ATOM   2746  CG2 ILE   180     116.605  62.920  98.821  1.00  0.00           C  
ATOM   2747 HG21 ILE   180     116.665  61.887  98.477  1.00  0.00           H  
ATOM   2748 HG22 ILE   180     117.613  63.156  99.163  1.00  0.00           H  
ATOM   2749 HG23 ILE   180     115.797  62.908  99.553  1.00  0.00           H  
ATOM   2750  CG1 ILE   180     115.319  64.998  98.109  1.00  0.00           C  
ATOM   2751 HG12 ILE   180     115.221  65.695  97.277  1.00  0.00           H  
ATOM   2752 HG13 ILE   180     114.369  64.535  98.377  1.00  0.00           H  
ATOM   2753  CD1 ILE   180     115.770  65.850  99.338  1.00  0.00           C  
ATOM   2754 HD11 ILE   180     115.686  65.297 100.274  1.00  0.00           H  
ATOM   2755 HD12 ILE   180     116.768  66.264  99.197  1.00  0.00           H  
ATOM   2756 HD13 ILE   180     115.118  66.716  99.448  1.00  0.00           H  
ATOM   2757  C   ILE   180     118.414  63.146  96.453  1.00  0.00           C  
ATOM   2758  O   ILE   180     118.043  62.530  95.470  1.00  0.00           O  
ATOM   2759  N   HIE   181     119.636  62.887  96.979  1.00  0.00           N  
ATOM   2760  H   HIE   181     119.999  63.614  97.579  1.00  0.00           H  
ATOM   2761  CA  HIE   181     120.493  61.602  96.742  1.00  0.00           C  
ATOM   2762  HA  HIE   181     120.372  61.412  95.675  1.00  0.00           H  
ATOM   2763  CB  HIE   181     121.987  61.953  97.015  1.00  0.00           C  
ATOM   2764  HB2 HIE   181     122.360  62.807  96.450  1.00  0.00           H  
ATOM   2765  HB3 HIE   181     122.077  62.369  98.018  1.00  0.00           H  
ATOM   2766  CG  HIE   181     123.015  60.842  97.081  1.00  0.00           C  
ATOM   2767  ND1 HIE   181     123.376  60.096  98.255  1.00  0.00           N  
ATOM   2768  CE1 HIE   181     124.214  59.195  97.852  1.00  0.00           C  
ATOM   2769  HE1 HIE   181     124.593  58.367  98.432  1.00  0.00           H  
ATOM   2770  NE2 HIE   181     124.409  59.280  96.538  1.00  0.00           N  
ATOM   2771  HE2 HIE   181     124.943  58.553  96.084  1.00  0.00           H  
ATOM   2772  CD2 HIE   181     123.655  60.315  96.022  1.00  0.00           C  
ATOM   2773  HD2 HIE   181     123.507  60.541  94.976  1.00  0.00           H  
ATOM   2774  C   HIE   181     120.107  60.369  97.605  1.00  0.00           C  
ATOM   2775  O   HIE   181     120.117  60.439  98.859  1.00  0.00           O  
ATOM   2776  N   HIE   182     119.795  59.300  96.914  1.00  0.00           N  
ATOM   2777  H   HIE   182     119.613  59.496  95.940  1.00  0.00           H  
ATOM   2778  CA  HIE   182     119.672  57.980  97.468  1.00  0.00           C  
ATOM   2779  HA  HIE   182     119.572  58.032  98.552  1.00  0.00           H  
ATOM   2780  CB  HIE   182     118.464  57.349  96.791  1.00  0.00           C  
ATOM   2781  HB2 HIE   182     118.616  57.436  95.715  1.00  0.00           H  
ATOM   2782  HB3 HIE   182     118.274  56.329  97.124  1.00  0.00           H  
ATOM   2783  CG  HIE   182     117.301  58.109  97.204  1.00  0.00           C  
ATOM   2784  ND1 HIE   182     116.393  57.682  98.106  1.00  0.00           N  
ATOM   2785  CE1 HIE   182     115.349  58.487  98.054  1.00  0.00           C  
ATOM   2786  HE1 HIE   182     114.552  58.443  98.781  1.00  0.00           H  
ATOM   2787  NE2 HIE   182     115.465  59.386  97.090  1.00  0.00           N  
ATOM   2788  HE2 HIE   182     114.850  60.172  96.928  1.00  0.00           H  
ATOM   2789  CD2 HIE   182     116.709  59.214  96.576  1.00  0.00           C  
ATOM   2790  HD2 HIE   182     117.154  59.685  95.711  1.00  0.00           H  
ATOM   2791  C   HIE   182     121.003  57.175  97.272  1.00  0.00           C  
ATOM   2792  O   HIE   182     121.358  56.993  96.068  1.00  0.00           O  
ATOM   2793  N   PRO   183     121.598  56.549  98.317  1.00  0.00           N  
ATOM   2794  CD  PRO   183     121.494  56.849  99.684  1.00  0.00           C  
ATOM   2795  HD2 PRO   183     120.731  56.195 100.107  1.00  0.00           H  
ATOM   2796  HD3 PRO   183     121.324  57.903  99.904  1.00  0.00           H  
ATOM   2797  CG  PRO   183     122.823  56.501 100.295  1.00  0.00           C  
ATOM   2798  HG2 PRO   183     122.578  56.229 101.321  1.00  0.00           H  
ATOM   2799  HG3 PRO   183     123.624  57.229 100.164  1.00  0.00           H  
ATOM   2800  CB  PRO   183     123.179  55.198  99.569  1.00  0.00           C  
ATOM   2801  HB2 PRO   183     122.644  54.381 100.053  1.00  0.00           H  
ATOM   2802  HB3 PRO   183     124.253  55.024  99.626  1.00  0.00           H  
ATOM   2803  CA  PRO   183     122.634  55.586  98.159  1.00  0.00           C  
ATOM   2804  HA  PRO   183     123.429  55.939  97.502  1.00  0.00           H  
ATOM   2805  C   PRO   183     122.236  54.250  97.599  1.00  0.00           C  
ATOM   2806  O   PRO   183     121.070  53.848  97.560  1.00  0.00           O  
ATOM   2807  N   SER   184     123.214  53.443  97.191  1.00  0.00           N  
ATOM   2808  H   SER   184     124.099  53.916  97.303  1.00  0.00           H  
ATOM   2809  CA  SER   184     123.173  52.134  96.593  1.00  0.00           C  
ATOM   2810  HA  SER   184     122.152  51.942  96.263  1.00  0.00           H  
ATOM   2811  CB  SER   184     124.049  52.056  95.369  1.00  0.00           C  
ATOM   2812  HB2 SER   184     123.817  51.137  94.830  1.00  0.00           H  
ATOM   2813  HB3 SER   184     123.784  52.849  94.669  1.00  0.00           H  
ATOM   2814  OG  SER   184     125.381  51.919  95.656  1.00  0.00           O  
ATOM   2815  HG  SER   184     125.578  52.652  96.243  1.00  0.00           H  
ATOM   2816  C   SER   184     123.564  51.026  97.604  1.00  0.00           C  
ATOM   2817  O   SER   184     122.880  50.039  97.712  1.00  0.00           O  
ATOM   2818  N   THR   185     124.530  51.357  98.486  1.00  0.00           N  
ATOM   2819  H   THR   185     125.153  52.148  98.404  1.00  0.00           H  
ATOM   2820  CA  THR   185     124.842  50.647  99.764  1.00  0.00           C  
ATOM   2821  HA  THR   185     123.974  50.060 100.066  1.00  0.00           H  
ATOM   2822  CB  THR   185     125.992  49.709  99.553  1.00  0.00           C  
ATOM   2823  HB  THR   185     126.040  49.138 100.480  1.00  0.00           H  
ATOM   2824  CG2 THR   185     125.786  48.752  98.410  1.00  0.00           C  
ATOM   2825 HG21 THR   185     124.863  48.177  98.497  1.00  0.00           H  
ATOM   2826 HG22 THR   185     125.777  49.132  97.388  1.00  0.00           H  
ATOM   2827 HG23 THR   185     126.534  47.962  98.470  1.00  0.00           H  
ATOM   2828  OG1 THR   185     127.229  50.447  99.463  1.00  0.00           O  
ATOM   2829  HG1 THR   185     127.139  51.273  98.982  1.00  0.00           H  
ATOM   2830  C   THR   185     125.138  51.639 100.928  1.00  0.00           C  
ATOM   2831  O   THR   185     125.476  52.808 100.672  1.00  0.00           O  
ATOM   2832  N   SER   186     125.102  51.199 102.168  1.00  0.00           N  
ATOM   2833  H   SER   186     124.775  50.264 102.365  1.00  0.00           H  
ATOM   2834  CA  SER   186     125.667  51.948 103.303  1.00  0.00           C  
ATOM   2835  HA  SER   186     125.045  52.810 103.543  1.00  0.00           H  
ATOM   2836  CB  SER   186     125.533  51.042 104.569  1.00  0.00           C  
ATOM   2837  HB2 SER   186     125.877  51.595 105.443  1.00  0.00           H  
ATOM   2838  HB3 SER   186     124.485  50.758 104.657  1.00  0.00           H  
ATOM   2839  OG  SER   186     126.251  49.845 104.466  1.00  0.00           O  
ATOM   2840  HG  SER   186     126.990  49.945 105.071  1.00  0.00           H  
ATOM   2841  C   SER   186     127.103  52.437 103.152  1.00  0.00           C  
ATOM   2842  O   SER   186     127.486  53.359 103.828  1.00  0.00           O  
ATOM   2843  N   ALA   187     127.984  51.833 102.296  1.00  0.00           N  
ATOM   2844  H   ALA   187     127.753  51.064 101.682  1.00  0.00           H  
ATOM   2845  CA  ALA   187     129.276  52.355 102.125  1.00  0.00           C  
ATOM   2846  HA  ALA   187     129.690  52.387 103.133  1.00  0.00           H  
ATOM   2847  CB  ALA   187     130.090  51.290 101.356  1.00  0.00           C  
ATOM   2848  HB1 ALA   187     130.205  50.381 101.947  1.00  0.00           H  
ATOM   2849  HB2 ALA   187     129.673  51.110 100.366  1.00  0.00           H  
ATOM   2850  HB3 ALA   187     131.088  51.635 101.087  1.00  0.00           H  
ATOM   2851  C   ALA   187     129.469  53.720 101.422  1.00  0.00           C  
ATOM   2852  O   ALA   187     130.380  54.449 101.783  1.00  0.00           O  
ATOM   2853  N   ASP   188     128.700  53.920 100.393  1.00  0.00           N  
ATOM   2854  H   ASP   188     128.298  53.134  99.902  1.00  0.00           H  
ATOM   2855  CA  ASP   188     128.403  55.212  99.708  1.00  0.00           C  
ATOM   2856  HA  ASP   188     129.284  55.553  99.165  1.00  0.00           H  
ATOM   2857  CB  ASP   188     127.188  55.101  98.836  1.00  0.00           C  
ATOM   2858  HB2 ASP   188     126.274  55.307  99.393  1.00  0.00           H  
ATOM   2859  HB3 ASP   188     127.280  55.947  98.155  1.00  0.00           H  
ATOM   2860  CG  ASP   188     126.766  53.873  98.079  1.00  0.00           C  
ATOM   2861  OD1 ASP   188     127.207  52.752  98.286  1.00  0.00           O  
ATOM   2862  OD2 ASP   188     125.847  54.053  97.261  1.00  0.00           O1-
ATOM   2863  C   ASP   188     128.027  56.315 100.692  1.00  0.00           C  
ATOM   2864  O   ASP   188     128.685  57.349 100.667  1.00  0.00           O  
ATOM   2865  N   GLN   189     127.081  56.006 101.587  1.00  0.00           N  
ATOM   2866  H   GLN   189     126.653  55.113 101.384  1.00  0.00           H  
ATOM   2867  CA  GLN   189     126.663  56.849 102.705  1.00  0.00           C  
ATOM   2868  HA  GLN   189     126.438  57.822 102.268  1.00  0.00           H  
ATOM   2869  CB  GLN   189     125.507  56.175 103.441  1.00  0.00           C  
ATOM   2870  HB2 GLN   189     124.794  55.715 102.757  1.00  0.00           H  
ATOM   2871  HB3 GLN   189     125.879  55.257 103.897  1.00  0.00           H  
ATOM   2872  CG  GLN   189     124.761  57.092 104.397  1.00  0.00           C  
ATOM   2873  HG2 GLN   189     124.076  56.518 105.020  1.00  0.00           H  
ATOM   2874  HG3 GLN   189     125.421  57.464 105.181  1.00  0.00           H  
ATOM   2875  CD  GLN   189     124.051  58.269 103.721  1.00  0.00           C  
ATOM   2876  OE1 GLN   189     123.754  58.280 102.554  1.00  0.00           O  
ATOM   2877  NE2 GLN   189     123.788  59.317 104.440  1.00  0.00           N  
ATOM   2878 HE21 GLN   189     123.405  60.153 104.021  1.00  0.00           H  
ATOM   2879 HE22 GLN   189     123.994  59.212 105.424  1.00  0.00           H  
ATOM   2880  C   GLN   189     127.889  57.184 103.717  1.00  0.00           C  
ATOM   2881  O   GLN   189     128.036  58.353 104.081  1.00  0.00           O  
ATOM   2882  N   GLN   190     128.631  56.168 104.166  1.00  0.00           N  
ATOM   2883  H   GLN   190     128.347  55.226 103.935  1.00  0.00           H  
ATOM   2884  CA  GLN   190     129.819  56.391 105.051  1.00  0.00           C  
ATOM   2885  HA  GLN   190     129.554  56.928 105.962  1.00  0.00           H  
ATOM   2886  CB  GLN   190     130.336  54.968 105.368  1.00  0.00           C  
ATOM   2887  HB2 GLN   190     129.502  54.428 105.816  1.00  0.00           H  
ATOM   2888  HB3 GLN   190     130.482  54.417 104.439  1.00  0.00           H  
ATOM   2889  CG  GLN   190     131.583  54.957 106.361  1.00  0.00           C  
ATOM   2890  HG2 GLN   190     132.198  54.073 106.195  1.00  0.00           H  
ATOM   2891  HG3 GLN   190     132.244  55.790 106.121  1.00  0.00           H  
ATOM   2892  CD  GLN   190     131.086  54.864 107.800  1.00  0.00           C  
ATOM   2893  OE1 GLN   190     130.438  55.805 108.212  1.00  0.00           O  
ATOM   2894  NE2 GLN   190     131.458  53.824 108.569  1.00  0.00           N  
ATOM   2895 HE21 GLN   190     131.063  53.777 109.497  1.00  0.00           H  
ATOM   2896 HE22 GLN   190     132.048  53.123 108.145  1.00  0.00           H  
ATOM   2897  C   GLN   190     130.832  57.240 104.187  1.00  0.00           C  
ATOM   2898  O   GLN   190     131.217  58.283 104.682  1.00  0.00           O  
ATOM   2899  N   SER   191     131.223  56.906 102.922  1.00  0.00           N  
ATOM   2900  H   SER   191     131.009  55.972 102.601  1.00  0.00           H  
ATOM   2901  CA  SER   191     131.974  57.838 102.004  1.00  0.00           C  
ATOM   2902  HA  SER   191     133.014  57.967 102.306  1.00  0.00           H  
ATOM   2903  CB  SER   191     132.135  57.117 100.684  1.00  0.00           C  
ATOM   2904  HB2 SER   191     132.623  56.170 100.913  1.00  0.00           H  
ATOM   2905  HB3 SER   191     131.135  57.004 100.267  1.00  0.00           H  
ATOM   2906  OG  SER   191     132.918  57.948  99.904  1.00  0.00           O  
ATOM   2907  HG  SER   191     133.827  57.979 100.210  1.00  0.00           H  
ATOM   2908  C   SER   191     131.496  59.278 101.798  1.00  0.00           C  
ATOM   2909  O   SER   191     132.310  60.170 101.677  1.00  0.00           O  
ATOM   2910  N   LEU   192     130.223  59.495 101.701  1.00  0.00           N  
ATOM   2911  H   LEU   192     129.607  58.696 101.654  1.00  0.00           H  
ATOM   2912  CA  LEU   192     129.713  60.870 101.385  1.00  0.00           C  
ATOM   2913  HA  LEU   192     130.401  61.404 100.730  1.00  0.00           H  
ATOM   2914  CB  LEU   192     128.424  60.738 100.582  1.00  0.00           C  
ATOM   2915  HB2 LEU   192     127.813  60.005 101.109  1.00  0.00           H  
ATOM   2916  HB3 LEU   192     127.934  61.712 100.558  1.00  0.00           H  
ATOM   2917  CG  LEU   192     128.697  60.213  99.190  1.00  0.00           C  
ATOM   2918  HG  LEU   192     129.489  59.466  99.132  1.00  0.00           H  
ATOM   2919  CD1 LEU   192     127.459  59.606  98.707  1.00  0.00           C  
ATOM   2920 HD11 LEU   192     127.630  59.345  97.663  1.00  0.00           H  
ATOM   2921 HD12 LEU   192     127.287  58.687  99.268  1.00  0.00           H  
ATOM   2922 HD13 LEU   192     126.585  60.255  98.773  1.00  0.00           H  
ATOM   2923  CD2 LEU   192     129.115  61.371  98.292  1.00  0.00           C  
ATOM   2924 HD21 LEU   192     130.152  61.644  98.490  1.00  0.00           H  
ATOM   2925 HD22 LEU   192     129.099  61.075  97.243  1.00  0.00           H  
ATOM   2926 HD23 LEU   192     128.449  62.232  98.360  1.00  0.00           H  
ATOM   2927  C   LEU   192     129.364  61.695 102.617  1.00  0.00           C  
ATOM   2928  O   LEU   192     129.582  62.917 102.567  1.00  0.00           O  
ATOM   2929  N   TYR   193     128.943  61.057 103.691  1.00  0.00           N  
ATOM   2930  H   TYR   193     128.639  60.102 103.566  1.00  0.00           H  
ATOM   2931  CA  TYR   193     128.362  61.866 104.794  1.00  0.00           C  
ATOM   2932  HA  TYR   193     128.784  62.869 104.747  1.00  0.00           H  
ATOM   2933  CB  TYR   193     126.859  61.876 104.721  1.00  0.00           C  
ATOM   2934  HB2 TYR   193     126.544  60.892 105.069  1.00  0.00           H  
ATOM   2935  HB3 TYR   193     126.499  62.638 105.412  1.00  0.00           H  
ATOM   2936  CG  TYR   193     126.287  62.023 103.356  1.00  0.00           C  
ATOM   2937  CD1 TYR   193     126.246  63.328 102.772  1.00  0.00           C  
ATOM   2938  HD1 TYR   193     126.343  64.238 103.347  1.00  0.00           H  
ATOM   2939  CE1 TYR   193     125.720  63.475 101.511  1.00  0.00           C  
ATOM   2940  HE1 TYR   193     125.569  64.450 101.072  1.00  0.00           H  
ATOM   2941  CZ  TYR   193     125.276  62.365 100.799  1.00  0.00           C  
ATOM   2942  OH  TYR   193     124.874  62.487  99.506  1.00  0.00           O  
ATOM   2943  HH  TYR   193     124.360  61.774  99.120  1.00  0.00           H  
ATOM   2944  CE2 TYR   193     125.453  61.115 101.337  1.00  0.00           C  
ATOM   2945  HE2 TYR   193     125.253  60.253 100.718  1.00  0.00           H  
ATOM   2946  CD2 TYR   193     125.911  60.918 102.637  1.00  0.00           C  
ATOM   2947  HD2 TYR   193     126.017  59.925 103.049  1.00  0.00           H  
ATOM   2948  C   TYR   193     128.670  61.364 106.187  1.00  0.00           C  
ATOM   2949  O   TYR   193     128.379  62.129 107.129  1.00  0.00           O  
ATOM   2950  N   GLN   194     129.072  60.050 106.371  1.00  0.00           N  
ATOM   2951  H   GLN   194     129.239  59.433 105.589  1.00  0.00           H  
ATOM   2952  CA  GLN   194     129.357  59.397 107.664  1.00  0.00           C  
ATOM   2953  HA  GLN   194     129.732  58.410 107.394  1.00  0.00           H  
ATOM   2954  CB  GLN   194     130.612  59.985 108.155  1.00  0.00           C  
ATOM   2955  HB2 GLN   194     131.259  59.948 107.278  1.00  0.00           H  
ATOM   2956  HB3 GLN   194     130.359  60.982 108.516  1.00  0.00           H  
ATOM   2957  CG  GLN   194     131.325  59.210 109.321  1.00  0.00           C  
ATOM   2958  HG2 GLN   194     131.217  59.804 110.229  1.00  0.00           H  
ATOM   2959  HG3 GLN   194     130.827  58.289 109.625  1.00  0.00           H  
ATOM   2960  CD  GLN   194     132.806  58.899 109.044  1.00  0.00           C  
ATOM   2961  OE1 GLN   194     133.231  58.528 107.963  1.00  0.00           O  
ATOM   2962  NE2 GLN   194     133.658  59.121 110.049  1.00  0.00           N  
ATOM   2963 HE21 GLN   194     134.560  58.701 109.879  1.00  0.00           H  
ATOM   2964 HE22 GLN   194     133.312  59.231 110.991  1.00  0.00           H  
ATOM   2965  C   GLN   194     128.161  59.200 108.622  1.00  0.00           C  
ATOM   2966  O   GLN   194     128.234  58.401 109.552  1.00  0.00           O  
ATOM   2967  N   ASN   195     127.061  59.951 108.365  1.00  0.00           N  
ATOM   2968  H   ASN   195     127.231  60.723 107.736  1.00  0.00           H  
ATOM   2969  CA  ASN   195     125.765  59.874 109.015  1.00  0.00           C  
ATOM   2970  HA  ASN   195     125.912  59.628 110.067  1.00  0.00           H  
ATOM   2971  CB  ASN   195     124.974  61.264 108.977  1.00  0.00           C  
ATOM   2972  HB2 ASN   195     125.586  61.953 109.560  1.00  0.00           H  
ATOM   2973  HB3 ASN   195     124.955  61.657 107.961  1.00  0.00           H  
ATOM   2974  CG  ASN   195     123.665  61.090 109.503  1.00  0.00           C  
ATOM   2975  OD1 ASN   195     123.230  60.221 110.196  1.00  0.00           O  
ATOM   2976  ND2 ASN   195     122.867  62.076 109.204  1.00  0.00           N  
ATOM   2977 HD21 ASN   195     122.046  62.039 109.790  1.00  0.00           H  
ATOM   2978 HD22 ASN   195     123.208  62.980 108.910  1.00  0.00           H  
ATOM   2979  C   ASN   195     125.015  58.747 108.330  1.00  0.00           C  
ATOM   2980  O   ASN   195     124.797  58.723 107.106  1.00  0.00           O  
ATOM   2981  N   ALA   196     124.560  57.788 109.053  1.00  0.00           N  
ATOM   2982  H   ALA   196     124.875  57.736 110.011  1.00  0.00           H  
ATOM   2983  CA  ALA   196     123.782  56.689 108.557  1.00  0.00           C  
ATOM   2984  HA  ALA   196     124.187  56.264 107.638  1.00  0.00           H  
ATOM   2985  CB  ALA   196     123.674  55.546 109.553  1.00  0.00           C  
ATOM   2986  HB1 ALA   196     124.659  55.164 109.822  1.00  0.00           H  
ATOM   2987  HB2 ALA   196     123.118  55.875 110.431  1.00  0.00           H  
ATOM   2988  HB3 ALA   196     123.054  54.742 109.156  1.00  0.00           H  
ATOM   2989  C   ALA   196     122.357  57.110 108.078  1.00  0.00           C  
ATOM   2990  O   ALA   196     121.912  56.741 107.058  1.00  0.00           O  
ATOM   2991  N   ASP   197     121.755  57.963 108.908  1.00  0.00           N  
ATOM   2992  H   ASP   197     122.315  58.361 109.649  1.00  0.00           H  
ATOM   2993  CA  ASP   197     120.325  58.177 108.930  1.00  0.00           C  
ATOM   2994  HA  ASP   197     119.896  57.769 108.015  1.00  0.00           H  
ATOM   2995  CB  ASP   197     119.624  57.612 110.151  1.00  0.00           C  
ATOM   2996  HB2 ASP   197     119.901  56.557 110.164  1.00  0.00           H  
ATOM   2997  HB3 ASP   197     120.035  58.107 111.030  1.00  0.00           H  
ATOM   2998  CG  ASP   197     118.110  57.795 109.939  1.00  0.00           C  
ATOM   2999  OD1 ASP   197     117.503  58.117 110.981  1.00  0.00           O  
ATOM   3000  OD2 ASP   197     117.530  57.863 108.836  1.00  0.00           O1-
ATOM   3001  C   ASP   197     119.979  59.690 108.755  1.00  0.00           C  
ATOM   3002  O   ASP   197     119.343  60.313 109.524  1.00  0.00           O  
ATOM   3003  N   ALA   198     120.580  60.260 107.704  1.00  0.00           N  
ATOM   3004  H   ALA   198     120.949  59.612 107.022  1.00  0.00           H  
ATOM   3005  CA  ALA   198     120.476  61.641 107.267  1.00  0.00           C  
ATOM   3006  HA  ALA   198     120.847  62.193 108.131  1.00  0.00           H  
ATOM   3007  CB  ALA   198     121.543  61.975 106.130  1.00  0.00           C  
ATOM   3008  HB1 ALA   198     121.324  61.343 105.270  1.00  0.00           H  
ATOM   3009  HB2 ALA   198     121.429  63.028 105.873  1.00  0.00           H  
ATOM   3010  HB3 ALA   198     122.563  61.784 106.465  1.00  0.00           H  
ATOM   3011  C   ALA   198     118.963  61.953 106.976  1.00  0.00           C  
ATOM   3012  O   ALA   198     118.232  61.063 106.596  1.00  0.00           O  
ATOM   3013  N   TYR   199     118.513  63.189 107.122  1.00  0.00           N  
ATOM   3014  H   TYR   199     119.271  63.815 107.354  1.00  0.00           H  
ATOM   3015  CA  TYR   199     117.262  63.823 106.810  1.00  0.00           C  
ATOM   3016  HA  TYR   199     116.745  63.114 106.163  1.00  0.00           H  
ATOM   3017  CB  TYR   199     116.335  64.053 107.938  1.00  0.00           C  
ATOM   3018  HB2 TYR   199     115.285  63.969 107.657  1.00  0.00           H  
ATOM   3019  HB3 TYR   199     116.410  63.148 108.541  1.00  0.00           H  
ATOM   3020  CG  TYR   199     116.597  65.293 108.770  1.00  0.00           C  
ATOM   3021  CD1 TYR   199     117.234  65.125 109.951  1.00  0.00           C  
ATOM   3022  HD1 TYR   199     117.359  64.087 110.224  1.00  0.00           H  
ATOM   3023  CE1 TYR   199     117.369  66.281 110.862  1.00  0.00           C  
ATOM   3024  HE1 TYR   199     117.963  66.200 111.760  1.00  0.00           H  
ATOM   3025  CZ  TYR   199     116.955  67.519 110.372  1.00  0.00           C  
ATOM   3026  OH  TYR   199     116.992  68.589 111.214  1.00  0.00           O  
ATOM   3027  HH  TYR   199     116.585  69.261 110.663  1.00  0.00           H  
ATOM   3028  CE2 TYR   199     116.378  67.649 109.090  1.00  0.00           C  
ATOM   3029  HE2 TYR   199     115.986  68.625 108.846  1.00  0.00           H  
ATOM   3030  CD2 TYR   199     116.186  66.506 108.252  1.00  0.00           C  
ATOM   3031  HD2 TYR   199     115.604  66.538 107.343  1.00  0.00           H  
ATOM   3032  C   TYR   199     117.548  65.149 106.012  1.00  0.00           C  
ATOM   3033  O   TYR   199     118.577  65.781 106.129  1.00  0.00           O  
ATOM   3034  N   VAL   200     116.559  65.610 105.311  1.00  0.00           N  
ATOM   3035  H   VAL   200     115.718  65.051 105.313  1.00  0.00           H  
ATOM   3036  CA  VAL   200     116.468  66.744 104.433  1.00  0.00           C  
ATOM   3037  HA  VAL   200     117.263  67.468 104.612  1.00  0.00           H  
ATOM   3038  CB  VAL   200     116.628  66.312 102.978  1.00  0.00           C  
ATOM   3039  HB  VAL   200     115.780  65.678 102.720  1.00  0.00           H  
ATOM   3040  CG1 VAL   200     116.587  67.609 102.054  1.00  0.00           C  
ATOM   3041 HG11 VAL   200     116.924  68.421 102.698  1.00  0.00           H  
ATOM   3042 HG12 VAL   200     117.103  67.491 101.101  1.00  0.00           H  
ATOM   3043 HG13 VAL   200     115.552  67.906 101.887  1.00  0.00           H  
ATOM   3044  CG2 VAL   200     117.969  65.664 102.694  1.00  0.00           C  
ATOM   3045 HG21 VAL   200     118.167  65.696 101.622  1.00  0.00           H  
ATOM   3046 HG22 VAL   200     118.722  66.297 103.164  1.00  0.00           H  
ATOM   3047 HG23 VAL   200     118.004  64.679 103.158  1.00  0.00           H  
ATOM   3048  C   VAL   200     115.149  67.383 104.574  1.00  0.00           C  
ATOM   3049  O   VAL   200     114.122  66.719 104.240  1.00  0.00           O  
ATOM   3050  N   PHE   201     115.009  68.701 104.809  1.00  0.00           N  
ATOM   3051  H   PHE   201     115.886  69.181 104.952  1.00  0.00           H  
ATOM   3052  CA  PHE   201     113.811  69.473 104.947  1.00  0.00           C  
ATOM   3053  HA  PHE   201     112.939  68.933 104.579  1.00  0.00           H  
ATOM   3054  CB  PHE   201     113.560  69.807 106.463  1.00  0.00           C  
ATOM   3055  HB2 PHE   201     113.264  68.855 106.905  1.00  0.00           H  
ATOM   3056  HB3 PHE   201     114.436  70.323 106.855  1.00  0.00           H  
ATOM   3057  CG  PHE   201     112.541  70.895 106.722  1.00  0.00           C  
ATOM   3058  CD1 PHE   201     112.840  72.213 107.026  1.00  0.00           C  
ATOM   3059  HD1 PHE   201     113.888  72.471 106.980  1.00  0.00           H  
ATOM   3060  CE1 PHE   201     111.830  73.151 107.313  1.00  0.00           C  
ATOM   3061  HE1 PHE   201     112.146  74.146 107.589  1.00  0.00           H  
ATOM   3062  CZ  PHE   201     110.469  72.745 107.421  1.00  0.00           C  
ATOM   3063  HZ  PHE   201     109.785  73.559 107.609  1.00  0.00           H  
ATOM   3064  CE2 PHE   201     110.067  71.415 107.102  1.00  0.00           C  
ATOM   3065  HE2 PHE   201     109.017  71.164 107.073  1.00  0.00           H  
ATOM   3066  CD2 PHE   201     111.126  70.510 106.784  1.00  0.00           C  
ATOM   3067  HD2 PHE   201     110.780  69.500 106.620  1.00  0.00           H  
ATOM   3068  C   PHE   201     113.806  70.782 104.089  1.00  0.00           C  
ATOM   3069  O   PHE   201     114.868  71.343 103.820  1.00  0.00           O  
ATOM   3070  N   VAL   202     112.647  71.264 103.746  1.00  0.00           N  
ATOM   3071  H   VAL   202     111.801  70.752 103.951  1.00  0.00           H  
ATOM   3072  CA  VAL   202     112.427  72.569 103.114  1.00  0.00           C  
ATOM   3073  HA  VAL   202     113.147  73.254 103.562  1.00  0.00           H  
ATOM   3074  CB  VAL   202     112.763  72.579 101.625  1.00  0.00           C  
ATOM   3075  HB  VAL   202     113.788  72.232 101.491  1.00  0.00           H  
ATOM   3076  CG1 VAL   202     111.958  71.427 100.926  1.00  0.00           C  
ATOM   3077 HG11 VAL   202     110.891  71.432 101.149  1.00  0.00           H  
ATOM   3078 HG12 VAL   202     112.039  71.584  99.850  1.00  0.00           H  
ATOM   3079 HG13 VAL   202     112.271  70.427 101.225  1.00  0.00           H  
ATOM   3080  CG2 VAL   202     112.553  73.945 100.937  1.00  0.00           C  
ATOM   3081 HG21 VAL   202     113.071  74.107  99.991  1.00  0.00           H  
ATOM   3082 HG22 VAL   202     111.501  74.189 100.792  1.00  0.00           H  
ATOM   3083 HG23 VAL   202     113.011  74.633 101.648  1.00  0.00           H  
ATOM   3084  C   VAL   202     111.021  73.061 103.357  1.00  0.00           C  
ATOM   3085  O   VAL   202     110.080  72.246 103.392  1.00  0.00           O  
ATOM   3086  N   GLY   203     110.908  74.349 103.636  1.00  0.00           N  
ATOM   3087  H   GLY   203     111.706  74.968 103.668  1.00  0.00           H  
ATOM   3088  CA  GLY   203     109.648  74.971 103.941  1.00  0.00           C  
ATOM   3089  HA2 GLY   203     108.869  74.348 103.500  1.00  0.00           H  
ATOM   3090  HA3 GLY   203     109.647  74.981 105.031  1.00  0.00           H  
ATOM   3091  C   GLY   203     109.557  76.450 103.453  1.00  0.00           C  
ATOM   3092  O   GLY   203     110.516  77.172 103.459  1.00  0.00           O  
ATOM   3093  N   THR   204     108.333  76.843 102.985  1.00  0.00           N  
ATOM   3094  H   THR   204     107.574  76.178 102.947  1.00  0.00           H  
ATOM   3095  CA  THR   204     107.966  78.160 102.421  1.00  0.00           C  
ATOM   3096  HA  THR   204     108.477  78.902 103.034  1.00  0.00           H  
ATOM   3097  CB  THR   204     108.476  78.340 100.928  1.00  0.00           C  
ATOM   3098  HB  THR   204     109.527  78.091 100.780  1.00  0.00           H  
ATOM   3099  CG2 THR   204     107.736  77.349 100.026  1.00  0.00           C  
ATOM   3100 HG21 THR   204     106.675  77.174 100.206  1.00  0.00           H  
ATOM   3101 HG22 THR   204     107.909  77.697  99.008  1.00  0.00           H  
ATOM   3102 HG23 THR   204     108.356  76.454 100.086  1.00  0.00           H  
ATOM   3103  OG1 THR   204     108.253  79.619 100.516  1.00  0.00           O  
ATOM   3104  HG1 THR   204     108.613  80.165 101.219  1.00  0.00           H  
ATOM   3105  C   THR   204     106.468  78.410 102.429  1.00  0.00           C  
ATOM   3106  O   THR   204     105.740  77.408 102.724  1.00  0.00           O  
ATOM   3107  N   SER   205     105.878  79.548 102.125  1.00  0.00           N  
ATOM   3108  H   SER   205     106.430  80.287 101.715  1.00  0.00           H  
ATOM   3109  CA  SER   205     104.488  79.825 102.480  1.00  0.00           C  
ATOM   3110  HA  SER   205     104.303  79.697 103.546  1.00  0.00           H  
ATOM   3111  CB  SER   205     104.061  81.258 102.224  1.00  0.00           C  
ATOM   3112  HB2 SER   205     103.076  81.322 102.685  1.00  0.00           H  
ATOM   3113  HB3 SER   205     104.769  81.850 102.803  1.00  0.00           H  
ATOM   3114  OG  SER   205     104.083  81.634 100.866  1.00  0.00           O  
ATOM   3115  HG  SER   205     104.996  81.872 100.690  1.00  0.00           H  
ATOM   3116  C   SER   205     103.411  78.831 101.833  1.00  0.00           C  
ATOM   3117  O   SER   205     102.456  78.366 102.510  1.00  0.00           O  
ATOM   3118  N   ARG   206     103.584  78.388 100.535  1.00  0.00           N  
ATOM   3119  H   ARG   206     104.279  78.819  99.944  1.00  0.00           H  
ATOM   3120  CA  ARG   206     102.796  77.345  99.925  1.00  0.00           C  
ATOM   3121  HA  ARG   206     101.829  77.559 100.379  1.00  0.00           H  
ATOM   3122  CB  ARG   206     102.660  77.623  98.445  1.00  0.00           C  
ATOM   3123  HB2 ARG   206     101.958  76.913  98.008  1.00  0.00           H  
ATOM   3124  HB3 ARG   206     102.340  78.648  98.257  1.00  0.00           H  
ATOM   3125  CG  ARG   206     103.892  77.504  97.581  1.00  0.00           C  
ATOM   3126  HG2 ARG   206     104.689  78.030  98.106  1.00  0.00           H  
ATOM   3127  HG3 ARG   206     104.184  76.455  97.521  1.00  0.00           H  
ATOM   3128  CD  ARG   206     103.721  78.036  96.227  1.00  0.00           C  
ATOM   3129  HD2 ARG   206     103.407  79.080  96.251  1.00  0.00           H  
ATOM   3130  HD3 ARG   206     104.722  78.146  95.812  1.00  0.00           H  
ATOM   3131  NE  ARG   206     102.696  77.290  95.469  1.00  0.00           N  
ATOM   3132  HE  ARG   206     102.393  76.363  95.734  1.00  0.00           H  
ATOM   3133  CZ  ARG   206     102.142  77.700  94.318  1.00  0.00           C  
ATOM   3134  NH1 ARG   206     101.382  76.858  93.674  1.00  0.00           N1+
ATOM   3135 HH11 ARG   206     101.240  75.897  93.950  1.00  0.00           H  
ATOM   3136 HH12 ARG   206     100.796  77.181  92.918  1.00  0.00           H  
ATOM   3137  NH2 ARG   206     102.250  78.885  93.881  1.00  0.00           N  
ATOM   3138 HH21 ARG   206     102.838  79.567  94.339  1.00  0.00           H  
ATOM   3139 HH22 ARG   206     101.586  79.168  93.175  1.00  0.00           H  
ATOM   3140  C   ARG   206     103.058  75.870 100.152  1.00  0.00           C  
ATOM   3141  O   ARG   206     102.251  74.986  99.855  1.00  0.00           O  
ATOM   3142  N   TYR   207     104.209  75.524 100.808  1.00  0.00           N  
ATOM   3143  H   TYR   207     104.540  76.208 101.474  1.00  0.00           H  
ATOM   3144  CA  TYR   207     104.771  74.215 100.782  1.00  0.00           C  
ATOM   3145  HA  TYR   207     103.963  73.485 100.732  1.00  0.00           H  
ATOM   3146  CB  TYR   207     105.483  74.157  99.409  1.00  0.00           C  
ATOM   3147  HB2 TYR   207     104.785  74.382  98.603  1.00  0.00           H  
ATOM   3148  HB3 TYR   207     106.297  74.880  99.355  1.00  0.00           H  
ATOM   3149  CG  TYR   207     106.011  72.689  99.118  1.00  0.00           C  
ATOM   3150  CD1 TYR   207     107.296  72.301  99.716  1.00  0.00           C  
ATOM   3151  HD1 TYR   207     107.930  72.987 100.257  1.00  0.00           H  
ATOM   3152  CE1 TYR   207     107.829  71.048  99.237  1.00  0.00           C  
ATOM   3153  HE1 TYR   207     108.855  70.798  99.464  1.00  0.00           H  
ATOM   3154  CZ  TYR   207     107.167  70.216  98.299  1.00  0.00           C  
ATOM   3155  OH  TYR   207     107.736  69.137  97.690  1.00  0.00           O  
ATOM   3156  HH  TYR   207     107.276  68.789  96.923  1.00  0.00           H  
ATOM   3157  CE2 TYR   207     105.795  70.496  97.963  1.00  0.00           C  
ATOM   3158  HE2 TYR   207     105.116  69.774  97.532  1.00  0.00           H  
ATOM   3159  CD2 TYR   207     105.245  71.757  98.393  1.00  0.00           C  
ATOM   3160  HD2 TYR   207     104.238  71.937  98.046  1.00  0.00           H  
ATOM   3161  C   TYR   207     105.703  73.841 101.891  1.00  0.00           C  
ATOM   3162  O   TYR   207     106.582  74.614 102.244  1.00  0.00           O  
ATOM   3163  N   SER   208     105.510  72.662 102.463  1.00  0.00           N  
ATOM   3164  H   SER   208     104.681  72.134 102.232  1.00  0.00           H  
ATOM   3165  CA  SER   208     106.450  72.149 103.524  1.00  0.00           C  
ATOM   3166  HA  SER   208     107.437  72.572 103.336  1.00  0.00           H  
ATOM   3167  CB  SER   208     106.049  72.683 104.896  1.00  0.00           C  
ATOM   3168  HB2 SER   208     105.712  73.718 104.957  1.00  0.00           H  
ATOM   3169  HB3 SER   208     105.232  72.054 105.250  1.00  0.00           H  
ATOM   3170  OG  SER   208     107.120  72.499 105.815  1.00  0.00           O  
ATOM   3171  HG  SER   208     107.143  73.305 106.336  1.00  0.00           H  
ATOM   3172  C   SER   208     106.448  70.584 103.589  1.00  0.00           C  
ATOM   3173  O   SER   208     105.418  69.907 103.791  1.00  0.00           O  
ATOM   3174  N   LYS   209     107.656  69.967 103.548  1.00  0.00           N  
ATOM   3175  H   LYS   209     108.487  70.529 103.429  1.00  0.00           H  
ATOM   3176  CA  LYS   209     107.938  68.529 103.517  1.00  0.00           C  
ATOM   3177  HA  LYS   209     107.213  67.983 104.121  1.00  0.00           H  
ATOM   3178  CB  LYS   209     107.812  68.072 102.074  1.00  0.00           C  
ATOM   3179  HB2 LYS   209     108.526  68.586 101.430  1.00  0.00           H  
ATOM   3180  HB3 LYS   209     108.155  67.042 102.173  1.00  0.00           H  
ATOM   3181  CG  LYS   209     106.325  68.125 101.433  1.00  0.00           C  
ATOM   3182  HG2 LYS   209     105.504  68.051 102.146  1.00  0.00           H  
ATOM   3183  HG3 LYS   209     106.145  69.099 100.977  1.00  0.00           H  
ATOM   3184  CD  LYS   209     106.183  66.914 100.462  1.00  0.00           C  
ATOM   3185  HD2 LYS   209     106.746  67.202  99.573  1.00  0.00           H  
ATOM   3186  HD3 LYS   209     106.592  66.015 100.921  1.00  0.00           H  
ATOM   3187  CE  LYS   209     104.714  66.762 100.255  1.00  0.00           C  
ATOM   3188  HE2 LYS   209     104.266  66.701 101.247  1.00  0.00           H  
ATOM   3189  HE3 LYS   209     104.230  67.657  99.864  1.00  0.00           H  
ATOM   3190  NZ  LYS   209     104.343  65.618  99.356  1.00  0.00           N1+
ATOM   3191  HZ1 LYS   209     104.761  64.741  99.635  1.00  0.00           H  
ATOM   3192  HZ2 LYS   209     103.379  65.363  99.513  1.00  0.00           H  
ATOM   3193  HZ3 LYS   209     104.390  65.892  98.385  1.00  0.00           H  
ATOM   3194  C   LYS   209     109.381  68.239 104.006  1.00  0.00           C  
ATOM   3195  O   LYS   209     110.330  68.978 103.653  1.00  0.00           O  
ATOM   3196  N   LYS   210     109.501  67.339 105.014  1.00  0.00           N  
ATOM   3197  H   LYS   210     108.678  66.981 105.478  1.00  0.00           H  
ATOM   3198  CA  LYS   210     110.777  66.570 105.239  1.00  0.00           C  
ATOM   3199  HA  LYS   210     111.624  67.210 104.996  1.00  0.00           H  
ATOM   3200  CB  LYS   210     110.773  66.123 106.673  1.00  0.00           C  
ATOM   3201  HB2 LYS   210     110.994  67.032 107.234  1.00  0.00           H  
ATOM   3202  HB3 LYS   210     109.795  65.852 107.071  1.00  0.00           H  
ATOM   3203  CG  LYS   210     111.878  65.166 106.995  1.00  0.00           C  
ATOM   3204  HG2 LYS   210     111.544  64.251 106.507  1.00  0.00           H  
ATOM   3205  HG3 LYS   210     112.801  65.365 106.450  1.00  0.00           H  
ATOM   3206  CD  LYS   210     112.131  65.011 108.509  1.00  0.00           C  
ATOM   3207  HD2 LYS   210     111.198  64.914 109.065  1.00  0.00           H  
ATOM   3208  HD3 LYS   210     112.615  64.069 108.767  1.00  0.00           H  
ATOM   3209  CE  LYS   210     112.856  66.267 109.037  1.00  0.00           C  
ATOM   3210  HE2 LYS   210     113.645  66.592 108.359  1.00  0.00           H  
ATOM   3211  HE3 LYS   210     112.072  67.024 109.026  1.00  0.00           H  
ATOM   3212  NZ  LYS   210     113.425  66.104 110.375  1.00  0.00           N1+
ATOM   3213  HZ1 LYS   210     114.177  65.439 110.482  1.00  0.00           H  
ATOM   3214  HZ2 LYS   210     113.670  66.951 110.867  1.00  0.00           H  
ATOM   3215  HZ3 LYS   210     112.820  65.577 110.989  1.00  0.00           H  
ATOM   3216  C   LYS   210     110.883  65.307 104.272  1.00  0.00           C  
ATOM   3217  O   LYS   210     109.875  64.728 103.977  1.00  0.00           O  
ATOM   3218  N   PHE   211     112.155  64.950 103.904  1.00  0.00           N  
ATOM   3219  H   PHE   211     112.906  65.496 104.302  1.00  0.00           H  
ATOM   3220  CA  PHE   211     112.554  63.869 103.050  1.00  0.00           C  
ATOM   3221  HA  PHE   211     111.685  63.211 103.039  1.00  0.00           H  
ATOM   3222  CB  PHE   211     112.861  64.295 101.591  1.00  0.00           C  
ATOM   3223  HB2 PHE   211     113.877  64.689 101.583  1.00  0.00           H  
ATOM   3224  HB3 PHE   211     112.992  63.421 100.952  1.00  0.00           H  
ATOM   3225  CG  PHE   211     111.895  65.222 100.864  1.00  0.00           C  
ATOM   3226  CD1 PHE   211     111.103  64.625  99.884  1.00  0.00           C  
ATOM   3227  HD1 PHE   211     111.162  63.563  99.694  1.00  0.00           H  
ATOM   3228  CE1 PHE   211     110.148  65.464  99.289  1.00  0.00           C  
ATOM   3229  HE1 PHE   211     109.430  65.006  98.625  1.00  0.00           H  
ATOM   3230  CZ  PHE   211     110.007  66.867  99.584  1.00  0.00           C  
ATOM   3231  HZ  PHE   211     109.285  67.477  99.061  1.00  0.00           H  
ATOM   3232  CE2 PHE   211     110.944  67.378 100.426  1.00  0.00           C  
ATOM   3233  HE2 PHE   211     110.928  68.440 100.622  1.00  0.00           H  
ATOM   3234  CD2 PHE   211     111.953  66.595 101.062  1.00  0.00           C  
ATOM   3235  HD2 PHE   211     112.673  67.000 101.757  1.00  0.00           H  
ATOM   3236  C   PHE   211     113.763  63.159 103.727  1.00  0.00           C  
ATOM   3237  O   PHE   211     114.550  63.751 104.419  1.00  0.00           O  
ATOM   3238  N   LYS   212     113.799  61.808 103.551  1.00  0.00           N  
ATOM   3239  H   LYS   212     112.990  61.301 103.220  1.00  0.00           H  
ATOM   3240  CA  LYS   212     114.918  60.966 103.976  1.00  0.00           C  
ATOM   3241  HA  LYS   212     115.792  61.568 104.226  1.00  0.00           H  
ATOM   3242  CB  LYS   212     114.432  60.294 105.305  1.00  0.00           C  
ATOM   3243  HB2 LYS   212     113.495  59.746 105.209  1.00  0.00           H  
ATOM   3244  HB3 LYS   212     115.275  59.654 105.566  1.00  0.00           H  
ATOM   3245  CG  LYS   212     114.127  61.196 106.518  1.00  0.00           C  
ATOM   3246  HG2 LYS   212     115.042  61.783 106.610  1.00  0.00           H  
ATOM   3247  HG3 LYS   212     113.203  61.711 106.254  1.00  0.00           H  
ATOM   3248  CD  LYS   212     114.064  60.564 107.917  1.00  0.00           C  
ATOM   3249  HD2 LYS   212     113.923  61.336 108.673  1.00  0.00           H  
ATOM   3250  HD3 LYS   212     113.166  59.954 108.024  1.00  0.00           H  
ATOM   3251  CE  LYS   212     115.356  59.781 108.301  1.00  0.00           C  
ATOM   3252  HE2 LYS   212     115.363  58.921 107.631  1.00  0.00           H  
ATOM   3253  HE3 LYS   212     116.241  60.375 108.072  1.00  0.00           H  
ATOM   3254  NZ  LYS   212     115.303  59.498 109.709  1.00  0.00           N1+
ATOM   3255  HZ1 LYS   212     115.358  60.352 110.245  1.00  0.00           H  
ATOM   3256  HZ2 LYS   212     114.499  58.937 109.953  1.00  0.00           H  
ATOM   3257  HZ3 LYS   212     116.045  58.857 109.951  1.00  0.00           H  
ATOM   3258  C   LYS   212     115.272  59.895 102.950  1.00  0.00           C  
ATOM   3259  O   LYS   212     114.409  59.387 102.289  1.00  0.00           O  
ATOM   3260  N   PRO   213     116.557  59.581 102.819  1.00  0.00           N  
ATOM   3261  CD  PRO   213     117.725  60.183 103.457  1.00  0.00           C  
ATOM   3262  HD2 PRO   213     117.823  60.017 104.530  1.00  0.00           H  
ATOM   3263  HD3 PRO   213     117.774  61.256 103.272  1.00  0.00           H  
ATOM   3264  CG  PRO   213     118.935  59.493 102.867  1.00  0.00           C  
ATOM   3265  HG2 PRO   213     119.021  58.521 103.355  1.00  0.00           H  
ATOM   3266  HG3 PRO   213     119.769  60.150 103.112  1.00  0.00           H  
ATOM   3267  CB  PRO   213     118.426  59.237 101.449  1.00  0.00           C  
ATOM   3268  HB2 PRO   213     119.023  58.438 101.009  1.00  0.00           H  
ATOM   3269  HB3 PRO   213     118.430  60.173 100.890  1.00  0.00           H  
ATOM   3270  CA  PRO   213     116.968  58.871 101.675  1.00  0.00           C  
ATOM   3271  HA  PRO   213     116.337  59.238 100.866  1.00  0.00           H  
ATOM   3272  C   PRO   213     116.732  57.360 101.871  1.00  0.00           C  
ATOM   3273  O   PRO   213     116.545  56.847 102.992  1.00  0.00           O  
ATOM   3274  N   GLU   214     116.783  56.542 100.823  1.00  0.00           N  
ATOM   3275  H   GLU   214     116.807  56.984  99.915  1.00  0.00           H  
ATOM   3276  CA  GLU   214     116.735  55.048 100.825  1.00  0.00           C  
ATOM   3277  HA  GLU   214     116.913  54.793 101.870  1.00  0.00           H  
ATOM   3278  CB  GLU   214     115.289  54.707 100.480  1.00  0.00           C  
ATOM   3279  HB2 GLU   214     114.687  55.392 101.076  1.00  0.00           H  
ATOM   3280  HB3 GLU   214     115.161  54.913  99.417  1.00  0.00           H  
ATOM   3281  CG  GLU   214     114.884  53.269 100.611  1.00  0.00           C  
ATOM   3282  HG2 GLU   214     113.803  53.256 100.465  1.00  0.00           H  
ATOM   3283  HG3 GLU   214     115.457  52.827  99.795  1.00  0.00           H  
ATOM   3284  CD  GLU   214     115.099  52.677 102.052  1.00  0.00           C  
ATOM   3285  OE1 GLU   214     114.136  52.655 102.805  1.00  0.00           O  
ATOM   3286  OE2 GLU   214     116.180  52.229 102.366  1.00  0.00           O1-
ATOM   3287  C   GLU   214     117.720  54.273 100.045  1.00  0.00           C  
ATOM   3288  O   GLU   214     118.303  54.765  99.060  1.00  0.00           O  
ATOM   3289  N   ILE   215     118.018  53.000 100.393  1.00  0.00           N  
ATOM   3290  H   ILE   215     117.463  52.661 101.166  1.00  0.00           H  
ATOM   3291  CA  ILE   215     119.059  52.184  99.883  1.00  0.00           C  
ATOM   3292  HA  ILE   215     119.594  52.678  99.072  1.00  0.00           H  
ATOM   3293  CB  ILE   215     120.099  52.038 101.052  1.00  0.00           C  
ATOM   3294  HB  ILE   215     119.564  51.324 101.678  1.00  0.00           H  
ATOM   3295  CG2 ILE   215     121.411  51.286 100.564  1.00  0.00           C  
ATOM   3296 HG21 ILE   215     121.097  50.309 100.196  1.00  0.00           H  
ATOM   3297 HG22 ILE   215     121.885  51.903  99.800  1.00  0.00           H  
ATOM   3298 HG23 ILE   215     121.979  51.020 101.456  1.00  0.00           H  
ATOM   3299  CG1 ILE   215     120.501  53.404 101.699  1.00  0.00           C  
ATOM   3300 HG12 ILE   215     120.509  54.147 100.901  1.00  0.00           H  
ATOM   3301 HG13 ILE   215     119.700  53.765 102.345  1.00  0.00           H  
ATOM   3302  CD1 ILE   215     121.679  53.540 102.583  1.00  0.00           C  
ATOM   3303 HD11 ILE   215     121.675  54.508 103.083  1.00  0.00           H  
ATOM   3304 HD12 ILE   215     121.554  52.839 103.408  1.00  0.00           H  
ATOM   3305 HD13 ILE   215     122.634  53.480 102.060  1.00  0.00           H  
ATOM   3306  C   ILE   215     118.661  50.846  99.333  1.00  0.00           C  
ATOM   3307  O   ILE   215     118.065  49.972  99.919  1.00  0.00           O  
ATOM   3308  N   ALA   216     119.103  50.624  98.074  1.00  0.00           N  
ATOM   3309  H   ALA   216     119.496  51.409  97.576  1.00  0.00           H  
ATOM   3310  CA  ALA   216     118.973  49.492  97.172  1.00  0.00           C  
ATOM   3311  HA  ALA   216     119.114  48.529  97.664  1.00  0.00           H  
ATOM   3312  CB  ALA   216     117.517  49.374  96.602  1.00  0.00           C  
ATOM   3313  HB1 ALA   216     116.830  48.930  97.322  1.00  0.00           H  
ATOM   3314  HB2 ALA   216     117.166  50.364  96.309  1.00  0.00           H  
ATOM   3315  HB3 ALA   216     117.561  48.694  95.752  1.00  0.00           H  
ATOM   3316  C   ALA   216     120.036  49.580  96.057  1.00  0.00           C  
ATOM   3317  O   ALA   216     120.284  50.640  95.509  1.00  0.00           O  
ATOM   3318  N   ILE   217     120.656  48.445  95.685  1.00  0.00           N  
ATOM   3319  H   ILE   217     120.483  47.599  96.210  1.00  0.00           H  
ATOM   3320  CA  ILE   217     121.472  48.340  94.416  1.00  0.00           C  
ATOM   3321  HA  ILE   217     122.104  49.225  94.340  1.00  0.00           H  
ATOM   3322  CB  ILE   217     122.460  47.123  94.601  1.00  0.00           C  
ATOM   3323  HB  ILE   217     121.836  46.285  94.912  1.00  0.00           H  
ATOM   3324  CG2 ILE   217     123.262  46.692  93.310  1.00  0.00           C  
ATOM   3325 HG21 ILE   217     123.810  45.755  93.412  1.00  0.00           H  
ATOM   3326 HG22 ILE   217     122.655  46.530  92.419  1.00  0.00           H  
ATOM   3327 HG23 ILE   217     123.893  47.559  93.116  1.00  0.00           H  
ATOM   3328  CG1 ILE   217     123.478  47.261  95.694  1.00  0.00           C  
ATOM   3329 HG12 ILE   217     124.192  48.052  95.464  1.00  0.00           H  
ATOM   3330 HG13 ILE   217     123.037  47.636  96.618  1.00  0.00           H  
ATOM   3331  CD1 ILE   217     124.322  46.031  96.213  1.00  0.00           C  
ATOM   3332 HD11 ILE   217     123.758  45.151  96.521  1.00  0.00           H  
ATOM   3333 HD12 ILE   217     125.111  45.697  95.539  1.00  0.00           H  
ATOM   3334 HD13 ILE   217     124.868  46.295  97.118  1.00  0.00           H  
ATOM   3335  C   ILE   217     120.530  48.297  93.229  1.00  0.00           C  
ATOM   3336  O   ILE   217     120.150  47.215  92.751  1.00  0.00           O  
ATOM   3337  N   ARG   218     120.080  49.499  92.741  1.00  0.00           N  
ATOM   3338  H   ARG   218     120.568  50.349  92.986  1.00  0.00           H  
ATOM   3339  CA  ARG   218     119.112  49.580  91.596  1.00  0.00           C  
ATOM   3340  HA  ARG   218     118.255  48.975  91.892  1.00  0.00           H  
ATOM   3341  CB  ARG   218     118.637  51.034  91.531  1.00  0.00           C  
ATOM   3342  HB2 ARG   218     119.480  51.664  91.247  1.00  0.00           H  
ATOM   3343  HB3 ARG   218     117.853  51.152  90.782  1.00  0.00           H  
ATOM   3344  CG  ARG   218     118.050  51.378  92.950  1.00  0.00           C  
ATOM   3345  HG2 ARG   218     117.054  50.938  92.992  1.00  0.00           H  
ATOM   3346  HG3 ARG   218     118.600  51.006  93.815  1.00  0.00           H  
ATOM   3347  CD  ARG   218     117.945  52.901  93.005  1.00  0.00           C  
ATOM   3348  HD2 ARG   218     118.952  53.314  92.936  1.00  0.00           H  
ATOM   3349  HD3 ARG   218     117.307  53.319  92.226  1.00  0.00           H  
ATOM   3350  NE  ARG   218     117.322  53.251  94.318  1.00  0.00           N  
ATOM   3351  HE  ARG   218     116.317  53.278  94.409  1.00  0.00           H  
ATOM   3352  CZ  ARG   218     117.946  53.652  95.441  1.00  0.00           C  
ATOM   3353  NH1 ARG   218     119.271  53.770  95.475  1.00  0.00           N1+
ATOM   3354 HH11 ARG   218     119.783  53.428  94.674  1.00  0.00           H  
ATOM   3355 HH12 ARG   218     119.700  53.972  96.366  1.00  0.00           H  
ATOM   3356  NH2 ARG   218     117.305  53.992  96.556  1.00  0.00           N  
ATOM   3357 HH21 ARG   218     116.306  53.850  96.583  1.00  0.00           H  
ATOM   3358 HH22 ARG   218     117.808  54.395  97.334  1.00  0.00           H  
ATOM   3359  C   ARG   218     119.650  49.078  90.314  1.00  0.00           C  
ATOM   3360  O   ARG   218     120.827  48.964  90.105  1.00  0.00           O  
ATOM   3361  N   PRO   219     118.782  48.791  89.301  1.00  0.00           N  
ATOM   3362  CD  PRO   219     117.284  48.511  89.502  1.00  0.00           C  
ATOM   3363  HD2 PRO   219     116.822  49.443  89.827  1.00  0.00           H  
ATOM   3364  HD3 PRO   219     117.144  47.688  90.203  1.00  0.00           H  
ATOM   3365  CG  PRO   219     116.838  48.139  88.116  1.00  0.00           C  
ATOM   3366  HG2 PRO   219     115.832  48.436  87.817  1.00  0.00           H  
ATOM   3367  HG3 PRO   219     116.908  47.081  87.863  1.00  0.00           H  
ATOM   3368  CB  PRO   219     117.810  48.778  87.178  1.00  0.00           C  
ATOM   3369  HB2 PRO   219     117.612  49.838  87.016  1.00  0.00           H  
ATOM   3370  HB3 PRO   219     117.793  48.322  86.188  1.00  0.00           H  
ATOM   3371  CA  PRO   219     119.146  48.763  87.949  1.00  0.00           C  
ATOM   3372  HA  PRO   219     119.576  47.804  87.663  1.00  0.00           H  
ATOM   3373  C   PRO   219     120.168  49.803  87.429  1.00  0.00           C  
ATOM   3374  O   PRO   219     120.223  50.976  87.921  1.00  0.00           O  
ATOM   3375  N   LYS   220     120.960  49.322  86.470  1.00  0.00           N  
ATOM   3376  H   LYS   220     120.748  48.388  86.148  1.00  0.00           H  
ATOM   3377  CA  LYS   220     122.171  50.014  85.934  1.00  0.00           C  
ATOM   3378  HA  LYS   220     122.717  50.495  86.745  1.00  0.00           H  
ATOM   3379  CB  LYS   220     123.186  48.946  85.526  1.00  0.00           C  
ATOM   3380  HB2 LYS   220     122.658  48.209  84.921  1.00  0.00           H  
ATOM   3381  HB3 LYS   220     123.854  49.544  84.905  1.00  0.00           H  
ATOM   3382  CG  LYS   220     124.007  48.366  86.718  1.00  0.00           C  
ATOM   3383  HG2 LYS   220     124.627  49.165  87.125  1.00  0.00           H  
ATOM   3384  HG3 LYS   220     123.298  47.944  87.430  1.00  0.00           H  
ATOM   3385  CD  LYS   220     125.037  47.286  86.553  1.00  0.00           C  
ATOM   3386  HD2 LYS   220     124.612  46.394  86.093  1.00  0.00           H  
ATOM   3387  HD3 LYS   220     125.765  47.686  85.847  1.00  0.00           H  
ATOM   3388  CE  LYS   220     125.585  46.974  88.003  1.00  0.00           C  
ATOM   3389  HE2 LYS   220     126.059  47.911  88.296  1.00  0.00           H  
ATOM   3390  HE3 LYS   220     124.642  46.900  88.546  1.00  0.00           H  
ATOM   3391  NZ  LYS   220     126.482  45.780  88.107  1.00  0.00           N1+
ATOM   3392  HZ1 LYS   220     127.386  45.984  87.705  1.00  0.00           H  
ATOM   3393  HZ2 LYS   220     126.478  45.646  89.108  1.00  0.00           H  
ATOM   3394  HZ3 LYS   220     126.074  45.005  87.603  1.00  0.00           H  
ATOM   3395  C   LYS   220     121.901  51.101  84.891  1.00  0.00           C  
ATOM   3396  O   LYS   220     122.665  51.305  83.903  1.00  0.00           O  
ATOM   3397  N   VAL   221     120.804  51.803  84.989  1.00  0.00           N  
ATOM   3398  H   VAL   221     120.284  51.730  85.852  1.00  0.00           H  
ATOM   3399  CA  VAL   221     120.543  52.915  84.079  1.00  0.00           C  
ATOM   3400  HA  VAL   221     120.594  52.455  83.092  1.00  0.00           H  
ATOM   3401  CB  VAL   221     119.109  53.484  84.297  1.00  0.00           C  
ATOM   3402  HB  VAL   221     119.013  53.901  85.299  1.00  0.00           H  
ATOM   3403  CG1 VAL   221     118.675  54.606  83.241  1.00  0.00           C  
ATOM   3404 HG11 VAL   221     119.462  55.359  83.206  1.00  0.00           H  
ATOM   3405 HG12 VAL   221     118.687  54.264  82.206  1.00  0.00           H  
ATOM   3406 HG13 VAL   221     117.768  55.150  83.508  1.00  0.00           H  
ATOM   3407  CG2 VAL   221     118.103  52.322  84.107  1.00  0.00           C  
ATOM   3408 HG21 VAL   221     118.206  51.586  84.904  1.00  0.00           H  
ATOM   3409 HG22 VAL   221     117.148  52.748  84.414  1.00  0.00           H  
ATOM   3410 HG23 VAL   221     118.091  51.903  83.101  1.00  0.00           H  
ATOM   3411  C   VAL   221     121.721  53.944  84.202  1.00  0.00           C  
ATOM   3412  O   VAL   221     122.134  54.268  85.350  1.00  0.00           O  
ATOM   3413  N   ARG   222     122.316  54.351  83.090  1.00  0.00           N  
ATOM   3414  H   ARG   222     121.924  53.945  82.253  1.00  0.00           H  
ATOM   3415  CA  ARG   222     123.543  55.137  82.911  1.00  0.00           C  
ATOM   3416  HA  ARG   222     123.714  55.110  81.835  1.00  0.00           H  
ATOM   3417  CB  ARG   222     123.343  56.638  83.315  1.00  0.00           C  
ATOM   3418  HB2 ARG   222     123.155  56.735  84.385  1.00  0.00           H  
ATOM   3419  HB3 ARG   222     124.170  57.321  83.121  1.00  0.00           H  
ATOM   3420  CG  ARG   222     122.157  57.283  82.582  1.00  0.00           C  
ATOM   3421  HG2 ARG   222     122.188  57.240  81.493  1.00  0.00           H  
ATOM   3422  HG3 ARG   222     121.260  56.732  82.865  1.00  0.00           H  
ATOM   3423  CD  ARG   222     121.988  58.812  83.012  1.00  0.00           C  
ATOM   3424  HD2 ARG   222     120.995  59.212  82.810  1.00  0.00           H  
ATOM   3425  HD3 ARG   222     122.166  58.924  84.082  1.00  0.00           H  
ATOM   3426  NE  ARG   222     123.010  59.704  82.504  1.00  0.00           N  
ATOM   3427  HE  ARG   222     123.587  60.068  83.249  1.00  0.00           H  
ATOM   3428  CZ  ARG   222     123.083  60.235  81.239  1.00  0.00           C  
ATOM   3429  NH1 ARG   222     122.257  60.044  80.317  1.00  0.00           N1+
ATOM   3430 HH11 ARG   222     121.387  59.551  80.459  1.00  0.00           H  
ATOM   3431 HH12 ARG   222     122.371  60.502  79.424  1.00  0.00           H  
ATOM   3432  NH2 ARG   222     124.091  60.972  80.917  1.00  0.00           N  
ATOM   3433 HH21 ARG   222     124.791  61.157  81.622  1.00  0.00           H  
ATOM   3434 HH22 ARG   222     123.929  61.598  80.141  1.00  0.00           H  
ATOM   3435  C   ARG   222     124.789  54.448  83.515  1.00  0.00           C  
ATOM   3436  O   ARG   222     125.693  55.231  83.878  1.00  0.00           O  
ATOM   3437  N   ASN   223     124.753  53.132  83.821  1.00  0.00           N  
ATOM   3438  H   ASN   223     123.953  52.648  83.439  1.00  0.00           H  
ATOM   3439  CA  ASN   223     125.702  52.330  84.672  1.00  0.00           C  
ATOM   3440  HA  ASN   223     125.269  51.331  84.615  1.00  0.00           H  
ATOM   3441  CB  ASN   223     127.179  52.384  84.056  1.00  0.00           C  
ATOM   3442  HB2 ASN   223     127.346  53.461  84.102  1.00  0.00           H  
ATOM   3443  HB3 ASN   223     127.925  51.876  84.667  1.00  0.00           H  
ATOM   3444  CG  ASN   223     127.327  51.933  82.643  1.00  0.00           C  
ATOM   3445  OD1 ASN   223     126.938  50.816  82.240  1.00  0.00           O  
ATOM   3446  ND2 ASN   223     127.830  52.695  81.758  1.00  0.00           N  
ATOM   3447 HD21 ASN   223     127.706  52.363  80.812  1.00  0.00           H  
ATOM   3448 HD22 ASN   223     128.173  53.604  82.033  1.00  0.00           H  
ATOM   3449  C   ASN   223     125.716  52.704  86.143  1.00  0.00           C  
ATOM   3450  O   ASN   223     126.701  52.477  86.893  1.00  0.00           O  
ATOM   3451  N   GLN   224     124.655  53.328  86.688  1.00  0.00           N  
ATOM   3452  H   GLN   224     123.949  53.626  86.030  1.00  0.00           H  
ATOM   3453  CA  GLN   224     124.475  53.791  88.124  1.00  0.00           C  
ATOM   3454  HA  GLN   224     125.400  53.738  88.699  1.00  0.00           H  
ATOM   3455  CB  GLN   224     124.214  55.334  88.136  1.00  0.00           C  
ATOM   3456  HB2 GLN   224     125.108  55.723  87.649  1.00  0.00           H  
ATOM   3457  HB3 GLN   224     123.330  55.584  87.550  1.00  0.00           H  
ATOM   3458  CG  GLN   224     124.115  56.059  89.498  1.00  0.00           C  
ATOM   3459  HG2 GLN   224     123.218  56.676  89.459  1.00  0.00           H  
ATOM   3460  HG3 GLN   224     123.967  55.470  90.403  1.00  0.00           H  
ATOM   3461  CD  GLN   224     125.426  56.880  89.661  1.00  0.00           C  
ATOM   3462  OE1 GLN   224     126.449  56.363  90.082  1.00  0.00           O  
ATOM   3463  NE2 GLN   224     125.466  58.112  89.233  1.00  0.00           N  
ATOM   3464 HE21 GLN   224     126.359  58.579  89.306  1.00  0.00           H  
ATOM   3465 HE22 GLN   224     124.719  58.448  88.643  1.00  0.00           H  
ATOM   3466  C   GLN   224     123.448  53.071  88.971  1.00  0.00           C  
ATOM   3467  O   GLN   224     122.325  52.897  88.487  1.00  0.00           O  
ATOM   3468  N   GLU   225     123.765  52.785  90.236  1.00  0.00           N  
ATOM   3469  H   GLU   225     124.712  52.967  90.536  1.00  0.00           H  
ATOM   3470  CA  GLU   225     122.833  52.051  91.166  1.00  0.00           C  
ATOM   3471  HA  GLU   225     121.996  51.611  90.625  1.00  0.00           H  
ATOM   3472  CB  GLU   225     123.685  51.008  91.896  1.00  0.00           C  
ATOM   3473  HB2 GLU   225     124.246  51.558  92.652  1.00  0.00           H  
ATOM   3474  HB3 GLU   225     122.922  50.326  92.271  1.00  0.00           H  
ATOM   3475  CG  GLU   225     124.660  50.147  91.010  1.00  0.00           C  
ATOM   3476  HG2 GLU   225     124.815  49.166  91.459  1.00  0.00           H  
ATOM   3477  HG3 GLU   225     124.299  49.871  90.020  1.00  0.00           H  
ATOM   3478  CD  GLU   225     126.055  50.736  90.779  1.00  0.00           C  
ATOM   3479  OE1 GLU   225     126.947  49.892  90.422  1.00  0.00           O  
ATOM   3480  OE2 GLU   225     126.309  51.981  90.819  1.00  0.00           O1-
ATOM   3481  C   GLU   225     122.251  52.949  92.315  1.00  0.00           C  
ATOM   3482  O   GLU   225     121.320  52.539  92.998  1.00  0.00           O  
ATOM   3483  N   GLY   226     122.841  54.105  92.496  1.00  0.00           N  
ATOM   3484  H   GLY   226     123.796  54.212  92.186  1.00  0.00           H  
ATOM   3485  CA  GLY   226     122.207  55.159  93.234  1.00  0.00           C  
ATOM   3486  HA2 GLY   226     121.623  54.657  94.006  1.00  0.00           H  
ATOM   3487  HA3 GLY   226     122.971  55.799  93.675  1.00  0.00           H  
ATOM   3488  C   GLY   226     121.270  56.012  92.371  1.00  0.00           C  
ATOM   3489  O   GLY   226     121.221  55.892  91.131  1.00  0.00           O  
ATOM   3490  N   ARG   227     120.445  56.832  93.064  1.00  0.00           N  
ATOM   3491  H   ARG   227     120.585  56.960  94.056  1.00  0.00           H  
ATOM   3492  CA  ARG   227     119.645  57.882  92.245  1.00  0.00           C  
ATOM   3493  HA  ARG   227     120.054  57.990  91.240  1.00  0.00           H  
ATOM   3494  CB  ARG   227     118.206  57.400  92.174  1.00  0.00           C  
ATOM   3495  HB2 ARG   227     117.896  57.022  93.148  1.00  0.00           H  
ATOM   3496  HB3 ARG   227     117.538  58.235  91.961  1.00  0.00           H  
ATOM   3497  CG  ARG   227     117.963  56.190  91.273  1.00  0.00           C  
ATOM   3498  HG2 ARG   227     118.511  55.333  91.665  1.00  0.00           H  
ATOM   3499  HG3 ARG   227     116.884  56.045  91.224  1.00  0.00           H  
ATOM   3500  CD  ARG   227     118.219  56.456  89.769  1.00  0.00           C  
ATOM   3501  HD2 ARG   227     117.655  57.276  89.322  1.00  0.00           H  
ATOM   3502  HD3 ARG   227     119.266  56.712  89.612  1.00  0.00           H  
ATOM   3503  NE  ARG   227     117.967  55.230  88.958  1.00  0.00           N  
ATOM   3504  HE  ARG   227     117.018  55.094  88.638  1.00  0.00           H  
ATOM   3505  CZ  ARG   227     118.789  54.251  88.733  1.00  0.00           C  
ATOM   3506  NH1 ARG   227     119.967  54.279  89.293  1.00  0.00           N1+
ATOM   3507 HH11 ARG   227     120.413  54.939  89.915  1.00  0.00           H  
ATOM   3508 HH12 ARG   227     120.635  53.566  89.038  1.00  0.00           H  
ATOM   3509  NH2 ARG   227     118.550  53.204  87.990  1.00  0.00           N  
ATOM   3510 HH21 ARG   227     117.707  53.155  87.437  1.00  0.00           H  
ATOM   3511 HH22 ARG   227     119.237  52.468  87.902  1.00  0.00           H  
ATOM   3512  C   ARG   227     119.645  59.254  92.844  1.00  0.00           C  
ATOM   3513  O   ARG   227     119.774  59.417  94.114  1.00  0.00           O  
ATOM   3514  N   MET   228     119.354  60.293  92.025  1.00  0.00           N  
ATOM   3515  H   MET   228     119.237  60.027  91.058  1.00  0.00           H  
ATOM   3516  CA  MET   228     119.085  61.662  92.421  1.00  0.00           C  
ATOM   3517  HA  MET   228     119.011  61.738  93.506  1.00  0.00           H  
ATOM   3518  CB  MET   228     120.475  62.335  92.120  1.00  0.00           C  
ATOM   3519  HB2 MET   228     121.206  61.785  92.712  1.00  0.00           H  
ATOM   3520  HB3 MET   228     120.691  62.295  91.052  1.00  0.00           H  
ATOM   3521  CG  MET   228     120.712  63.783  92.547  1.00  0.00           C  
ATOM   3522  HG2 MET   228     119.891  64.371  92.137  1.00  0.00           H  
ATOM   3523  HG3 MET   228     120.643  63.803  93.635  1.00  0.00           H  
ATOM   3524  SD  MET   228     122.364  64.448  92.092  1.00  0.00           S  
ATOM   3525  CE  MET   228     123.476  63.691  93.315  1.00  0.00           C  
ATOM   3526  HE1 MET   228     123.086  63.684  94.333  1.00  0.00           H  
ATOM   3527  HE2 MET   228     123.772  62.674  93.061  1.00  0.00           H  
ATOM   3528  HE3 MET   228     124.457  64.164  93.274  1.00  0.00           H  
ATOM   3529  C   MET   228     117.910  62.323  91.841  1.00  0.00           C  
ATOM   3530  O   MET   228     117.938  62.877  90.760  1.00  0.00           O  
ATOM   3531  N   ASN   229     116.794  62.222  92.512  1.00  0.00           N  
ATOM   3532  H   ASN   229     116.857  61.821  93.437  1.00  0.00           H  
ATOM   3533  CA  ASN   229     115.486  62.769  92.209  1.00  0.00           C  
ATOM   3534  HA  ASN   229     115.268  62.482  91.181  1.00  0.00           H  
ATOM   3535  CB  ASN   229     114.481  62.053  93.076  1.00  0.00           C  
ATOM   3536  HB2 ASN   229     114.819  62.113  94.110  1.00  0.00           H  
ATOM   3537  HB3 ASN   229     113.521  62.569  93.064  1.00  0.00           H  
ATOM   3538  CG  ASN   229     114.414  60.558  92.873  1.00  0.00           C  
ATOM   3539  OD1 ASN   229     115.062  59.925  92.002  1.00  0.00           O  
ATOM   3540  ND2 ASN   229     113.547  59.894  93.525  1.00  0.00           N  
ATOM   3541 HD21 ASN   229     113.280  58.976  93.200  1.00  0.00           H  
ATOM   3542 HD22 ASN   229     112.810  60.364  94.030  1.00  0.00           H  
ATOM   3543  C   ASN   229     115.449  64.316  92.371  1.00  0.00           C  
ATOM   3544  O   ASN   229     115.986  64.796  93.377  1.00  0.00           O  
ATOM   3545  N   TYR   230     114.731  65.143  91.573  1.00  0.00           N  
ATOM   3546  H   TYR   230     114.135  64.795  90.836  1.00  0.00           H  
ATOM   3547  CA  TYR   230     114.695  66.622  91.676  1.00  0.00           C  
ATOM   3548  HA  TYR   230     115.273  66.923  92.550  1.00  0.00           H  
ATOM   3549  CB  TYR   230     115.504  67.204  90.588  1.00  0.00           C  
ATOM   3550  HB2 TYR   230     115.207  66.686  89.676  1.00  0.00           H  
ATOM   3551  HB3 TYR   230     115.126  68.216  90.441  1.00  0.00           H  
ATOM   3552  CG  TYR   230     117.012  67.197  90.804  1.00  0.00           C  
ATOM   3553  CD1 TYR   230     117.707  68.195  91.516  1.00  0.00           C  
ATOM   3554  HD1 TYR   230     117.054  68.925  91.971  1.00  0.00           H  
ATOM   3555  CE1 TYR   230     119.096  68.207  91.592  1.00  0.00           C  
ATOM   3556  HE1 TYR   230     119.720  69.007  91.963  1.00  0.00           H  
ATOM   3557  CZ  TYR   230     119.775  67.187  90.836  1.00  0.00           C  
ATOM   3558  OH  TYR   230     121.095  67.365  90.685  1.00  0.00           O  
ATOM   3559  HH  TYR   230     121.326  66.849  89.909  1.00  0.00           H  
ATOM   3560  CE2 TYR   230     119.113  66.154  90.198  1.00  0.00           C  
ATOM   3561  HE2 TYR   230     119.648  65.420  89.613  1.00  0.00           H  
ATOM   3562  CD2 TYR   230     117.706  66.128  90.216  1.00  0.00           C  
ATOM   3563  HD2 TYR   230     117.242  65.352  89.626  1.00  0.00           H  
ATOM   3564  C   TYR   230     113.211  67.086  91.994  1.00  0.00           C  
ATOM   3565  O   TYR   230     112.186  66.416  91.773  1.00  0.00           O  
ATOM   3566  N   TYR   231     113.017  68.342  92.509  1.00  0.00           N  
ATOM   3567  H   TYR   231     113.868  68.879  92.598  1.00  0.00           H  
ATOM   3568  CA  TYR   231     111.816  68.884  93.081  1.00  0.00           C  
ATOM   3569  HA  TYR   231     110.930  68.410  92.660  1.00  0.00           H  
ATOM   3570  CB  TYR   231     111.726  68.608  94.588  1.00  0.00           C  
ATOM   3571  HB2 TYR   231     112.509  69.075  95.185  1.00  0.00           H  
ATOM   3572  HB3 TYR   231     110.802  69.090  94.907  1.00  0.00           H  
ATOM   3573  CG  TYR   231     111.649  67.166  95.127  1.00  0.00           C  
ATOM   3574  CD1 TYR   231     112.858  66.467  95.332  1.00  0.00           C  
ATOM   3575  HD1 TYR   231     113.825  66.940  95.237  1.00  0.00           H  
ATOM   3576  CE1 TYR   231     112.672  65.114  95.667  1.00  0.00           C  
ATOM   3577  HE1 TYR   231     113.502  64.441  95.818  1.00  0.00           H  
ATOM   3578  CZ  TYR   231     111.423  64.619  95.934  1.00  0.00           C  
ATOM   3579  OH  TYR   231     111.334  63.327  96.339  1.00  0.00           O  
ATOM   3580  HH  TYR   231     110.435  63.020  96.474  1.00  0.00           H  
ATOM   3581  CE2 TYR   231     110.260  65.378  95.818  1.00  0.00           C  
ATOM   3582  HE2 TYR   231     109.288  64.949  96.013  1.00  0.00           H  
ATOM   3583  CD2 TYR   231     110.406  66.696  95.423  1.00  0.00           C  
ATOM   3584  HD2 TYR   231     109.522  67.311  95.511  1.00  0.00           H  
ATOM   3585  C   TYR   231     111.731  70.377  92.777  1.00  0.00           C  
ATOM   3586  O   TYR   231     112.736  71.007  92.413  1.00  0.00           O  
ATOM   3587  N   TRP   232     110.633  71.094  92.993  1.00  0.00           N  
ATOM   3588  H   TRP   232     109.777  70.617  93.238  1.00  0.00           H  
ATOM   3589  CA  TRP   232     110.515  72.533  92.848  1.00  0.00           C  
ATOM   3590  HA  TRP   232     111.418  72.956  93.288  1.00  0.00           H  
ATOM   3591  CB  TRP   232     110.531  72.798  91.346  1.00  0.00           C  
ATOM   3592  HB2 TRP   232     110.633  73.841  91.049  1.00  0.00           H  
ATOM   3593  HB3 TRP   232     111.331  72.282  90.815  1.00  0.00           H  
ATOM   3594  CG  TRP   232     109.269  72.393  90.749  1.00  0.00           C  
ATOM   3595  CD1 TRP   232     109.009  71.151  90.277  1.00  0.00           C  
ATOM   3596  HD1 TRP   232     109.668  70.301  90.176  1.00  0.00           H  
ATOM   3597  NE1 TRP   232     107.654  71.031  89.978  1.00  0.00           N  
ATOM   3598  HE1 TRP   232     107.257  70.193  89.578  1.00  0.00           H  
ATOM   3599  CE2 TRP   232     107.029  72.218  90.060  1.00  0.00           C  
ATOM   3600  CZ2 TRP   232     105.718  72.550  89.692  1.00  0.00           C  
ATOM   3601  HZ2 TRP   232     105.062  71.747  89.391  1.00  0.00           H  
ATOM   3602  CH2 TRP   232     105.402  73.943  89.793  1.00  0.00           C  
ATOM   3603  HH2 TRP   232     104.549  74.363  89.282  1.00  0.00           H  
ATOM   3604  CZ3 TRP   232     106.329  74.876  90.458  1.00  0.00           C  
ATOM   3605  HZ3 TRP   232     106.071  75.925  90.487  1.00  0.00           H  
ATOM   3606  CE3 TRP   232     107.592  74.499  90.770  1.00  0.00           C  
ATOM   3607  HE3 TRP   232     108.260  75.245  91.172  1.00  0.00           H  
ATOM   3608  CD2 TRP   232     107.985  73.120  90.567  1.00  0.00           C  
ATOM   3609  C   TRP   232     109.370  73.217  93.525  1.00  0.00           C  
ATOM   3610  O   TRP   232     108.376  72.604  93.863  1.00  0.00           O  
ATOM   3611  N   THR   233     109.523  74.513  93.874  1.00  0.00           N  
ATOM   3612  H   THR   233     110.470  74.839  93.741  1.00  0.00           H  
ATOM   3613  CA  THR   233     108.510  75.318  94.631  1.00  0.00           C  
ATOM   3614  HA  THR   233     107.551  74.935  94.282  1.00  0.00           H  
ATOM   3615  CB  THR   233     108.616  75.062  96.099  1.00  0.00           C  
ATOM   3616  HB  THR   233     108.674  73.998  96.326  1.00  0.00           H  
ATOM   3617  CG2 THR   233     109.811  75.819  96.749  1.00  0.00           C  
ATOM   3618 HG21 THR   233     109.835  75.643  97.825  1.00  0.00           H  
ATOM   3619 HG22 THR   233     110.774  75.660  96.264  1.00  0.00           H  
ATOM   3620 HG23 THR   233     109.643  76.891  96.650  1.00  0.00           H  
ATOM   3621  OG1 THR   233     107.424  75.650  96.669  1.00  0.00           O  
ATOM   3622  HG1 THR   233     106.673  75.100  96.436  1.00  0.00           H  
ATOM   3623  C   THR   233     108.547  76.808  94.212  1.00  0.00           C  
ATOM   3624  O   THR   233     109.518  77.261  93.589  1.00  0.00           O  
ATOM   3625  N   LEU   234     107.450  77.562  94.468  1.00  0.00           N  
ATOM   3626  H   LEU   234     106.718  77.183  95.051  1.00  0.00           H  
ATOM   3627  CA  LEU   234     107.131  78.943  94.053  1.00  0.00           C  
ATOM   3628  HA  LEU   234     107.969  79.360  93.495  1.00  0.00           H  
ATOM   3629  CB  LEU   234     105.861  79.132  93.112  1.00  0.00           C  
ATOM   3630  HB2 LEU   234     104.978  78.636  93.516  1.00  0.00           H  
ATOM   3631  HB3 LEU   234     105.746  80.214  93.051  1.00  0.00           H  
ATOM   3632  CG  LEU   234     106.130  78.549  91.741  1.00  0.00           C  
ATOM   3633  HG  LEU   234     106.217  77.485  91.958  1.00  0.00           H  
ATOM   3634  CD1 LEU   234     105.041  78.904  90.791  1.00  0.00           C  
ATOM   3635 HD11 LEU   234     104.970  79.991  90.743  1.00  0.00           H  
ATOM   3636 HD12 LEU   234     105.227  78.475  89.807  1.00  0.00           H  
ATOM   3637 HD13 LEU   234     104.105  78.524  91.200  1.00  0.00           H  
ATOM   3638  CD2 LEU   234     107.368  79.142  90.983  1.00  0.00           C  
ATOM   3639 HD21 LEU   234     107.434  80.230  90.980  1.00  0.00           H  
ATOM   3640 HD22 LEU   234     108.224  78.814  91.572  1.00  0.00           H  
ATOM   3641 HD23 LEU   234     107.590  78.692  90.015  1.00  0.00           H  
ATOM   3642  C   LEU   234     107.153  79.805  95.399  1.00  0.00           C  
ATOM   3643  O   LEU   234     106.577  79.466  96.429  1.00  0.00           O  
ATOM   3644  N   VAL   235     107.748  80.993  95.352  1.00  0.00           N  
ATOM   3645  H   VAL   235     108.246  81.190  94.495  1.00  0.00           H  
ATOM   3646  CA  VAL   235     108.011  81.951  96.489  1.00  0.00           C  
ATOM   3647  HA  VAL   235     107.475  81.559  97.353  1.00  0.00           H  
ATOM   3648  CB  VAL   235     109.555  82.030  96.865  1.00  0.00           C  
ATOM   3649  HB  VAL   235     110.120  82.316  95.978  1.00  0.00           H  
ATOM   3650  CG1 VAL   235     109.803  82.990  98.020  1.00  0.00           C  
ATOM   3651 HG11 VAL   235     110.787  82.852  98.467  1.00  0.00           H  
ATOM   3652 HG12 VAL   235     109.548  83.971  97.619  1.00  0.00           H  
ATOM   3653 HG13 VAL   235     109.073  82.644  98.752  1.00  0.00           H  
ATOM   3654  CG2 VAL   235     110.031  80.551  97.276  1.00  0.00           C  
ATOM   3655 HG21 VAL   235     110.059  79.906  96.397  1.00  0.00           H  
ATOM   3656 HG22 VAL   235     111.067  80.724  97.567  1.00  0.00           H  
ATOM   3657 HG23 VAL   235     109.453  80.215  98.136  1.00  0.00           H  
ATOM   3658  C   VAL   235     107.480  83.361  96.031  1.00  0.00           C  
ATOM   3659  O   VAL   235     108.151  84.082  95.268  1.00  0.00           O  
ATOM   3660  N   GLU   236     106.306  83.814  96.469  1.00  0.00           N  
ATOM   3661  H   GLU   236     105.656  83.152  96.867  1.00  0.00           H  
ATOM   3662  CA  GLU   236     105.859  85.177  96.170  1.00  0.00           C  
ATOM   3663  HA  GLU   236     105.807  85.281  95.086  1.00  0.00           H  
ATOM   3664  CB  GLU   236     104.458  85.386  96.733  1.00  0.00           C  
ATOM   3665  HB2 GLU   236     104.146  86.338  96.303  1.00  0.00           H  
ATOM   3666  HB3 GLU   236     103.856  84.642  96.211  1.00  0.00           H  
ATOM   3667  CG  GLU   236     104.341  85.352  98.283  1.00  0.00           C  
ATOM   3668  HG2 GLU   236     104.604  84.359  98.649  1.00  0.00           H  
ATOM   3669  HG3 GLU   236     104.970  86.051  98.834  1.00  0.00           H  
ATOM   3670  CD  GLU   236     102.901  85.665  98.676  1.00  0.00           C  
ATOM   3671  OE1 GLU   236     102.404  86.795  98.585  1.00  0.00           O  
ATOM   3672  OE2 GLU   236     102.274  84.690  98.955  1.00  0.00           O1-
ATOM   3673  C   GLU   236     106.800  86.307  96.643  1.00  0.00           C  
ATOM   3674  O   GLU   236     107.607  86.088  97.563  1.00  0.00           O  
ATOM   3675  N   PRO   237     106.649  87.543  96.178  1.00  0.00           N  
ATOM   3676  CD  PRO   237     105.876  88.037  95.043  1.00  0.00           C  
ATOM   3677  HD2 PRO   237     104.845  88.117  95.386  1.00  0.00           H  
ATOM   3678  HD3 PRO   237     105.904  87.321  94.222  1.00  0.00           H  
ATOM   3679  CG  PRO   237     106.457  89.347  94.534  1.00  0.00           C  
ATOM   3680  HG2 PRO   237     105.725  90.050  94.136  1.00  0.00           H  
ATOM   3681  HG3 PRO   237     107.369  89.245  93.946  1.00  0.00           H  
ATOM   3682  CB  PRO   237     107.047  89.929  95.814  1.00  0.00           C  
ATOM   3683  HB2 PRO   237     106.303  90.555  96.308  1.00  0.00           H  
ATOM   3684  HB3 PRO   237     107.941  90.550  95.765  1.00  0.00           H  
ATOM   3685  CA  PRO   237     107.431  88.677  96.629  1.00  0.00           C  
ATOM   3686  HA  PRO   237     108.486  88.531  96.397  1.00  0.00           H  
ATOM   3687  C   PRO   237     107.258  88.863  98.083  1.00  0.00           C  
ATOM   3688  O   PRO   237     106.175  89.033  98.658  1.00  0.00           O  
ATOM   3689  N   GLY   238     108.363  89.037  98.766  1.00  0.00           N  
ATOM   3690  H   GLY   238     109.198  89.192  98.220  1.00  0.00           H  
ATOM   3691  CA  GLY   238     108.464  89.274 100.192  1.00  0.00           C  
ATOM   3692  HA2 GLY   238     109.258  89.971 100.460  1.00  0.00           H  
ATOM   3693  HA3 GLY   238     107.545  89.749 100.535  1.00  0.00           H  
ATOM   3694  C   GLY   238     108.486  88.006 101.018  1.00  0.00           C  
ATOM   3695  O   GLY   238     109.046  88.131 102.093  1.00  0.00           O  
ATOM   3696  N   ASP   239     108.050  86.802 100.496  1.00  0.00           N  
ATOM   3697  H   ASP   239     107.904  86.705  99.502  1.00  0.00           H  
ATOM   3698  CA  ASP   239     107.995  85.535 101.257  1.00  0.00           C  
ATOM   3699  HA  ASP   239     107.645  85.734 102.270  1.00  0.00           H  
ATOM   3700  CB  ASP   239     107.192  84.507 100.566  1.00  0.00           C  
ATOM   3701  HB2 ASP   239     106.200  84.902 100.348  1.00  0.00           H  
ATOM   3702  HB3 ASP   239     107.631  84.308  99.588  1.00  0.00           H  
ATOM   3703  CG  ASP   239     106.983  83.218 101.432  1.00  0.00           C  
ATOM   3704  OD1 ASP   239     106.939  83.374 102.655  1.00  0.00           O  
ATOM   3705  OD2 ASP   239     106.688  82.149 100.920  1.00  0.00           O1-
ATOM   3706  C   ASP   239     109.477  84.986 101.553  1.00  0.00           C  
ATOM   3707  O   ASP   239     110.415  85.314 100.847  1.00  0.00           O  
ATOM   3708  N   LYS   240     109.657  84.081 102.503  1.00  0.00           N  
ATOM   3709  H   LYS   240     108.866  83.885 103.100  1.00  0.00           H  
ATOM   3710  CA  LYS   240     110.934  83.388 102.663  1.00  0.00           C  
ATOM   3711  HA  LYS   240     111.705  83.709 101.963  1.00  0.00           H  
ATOM   3712  CB  LYS   240     111.529  83.809 104.050  1.00  0.00           C  
ATOM   3713  HB2 LYS   240     112.553  83.441 103.989  1.00  0.00           H  
ATOM   3714  HB3 LYS   240     111.519  84.880 104.251  1.00  0.00           H  
ATOM   3715  CG  LYS   240     110.896  83.140 105.250  1.00  0.00           C  
ATOM   3716  HG2 LYS   240     109.834  83.358 105.373  1.00  0.00           H  
ATOM   3717  HG3 LYS   240     110.882  82.060 105.103  1.00  0.00           H  
ATOM   3718  CD  LYS   240     111.643  83.388 106.561  1.00  0.00           C  
ATOM   3719  HD2 LYS   240     112.483  82.695 106.621  1.00  0.00           H  
ATOM   3720  HD3 LYS   240     111.760  84.470 106.613  1.00  0.00           H  
ATOM   3721  CE  LYS   240     110.735  82.974 107.725  1.00  0.00           C  
ATOM   3722  HE2 LYS   240     109.783  83.454 107.496  1.00  0.00           H  
ATOM   3723  HE3 LYS   240     110.475  81.926 107.575  1.00  0.00           H  
ATOM   3724  NZ  LYS   240     111.274  83.360 109.004  1.00  0.00           N1+
ATOM   3725  HZ1 LYS   240     110.601  83.365 109.757  1.00  0.00           H  
ATOM   3726  HZ2 LYS   240     112.001  82.697 109.235  1.00  0.00           H  
ATOM   3727  HZ3 LYS   240     111.658  84.292 108.937  1.00  0.00           H  
ATOM   3728  C   LYS   240     110.782  81.968 102.367  1.00  0.00           C  
ATOM   3729  O   LYS   240     109.725  81.421 102.292  1.00  0.00           O  
ATOM   3730  N   ILE   241     111.974  81.370 102.335  1.00  0.00           N  
ATOM   3731  H   ILE   241     112.804  81.945 102.364  1.00  0.00           H  
ATOM   3732  CA  ILE   241     112.117  79.906 102.270  1.00  0.00           C  
ATOM   3733  HA  ILE   241     111.233  79.480 102.743  1.00  0.00           H  
ATOM   3734  CB  ILE   241     112.206  79.441 100.767  1.00  0.00           C  
ATOM   3735  HB  ILE   241     111.349  79.808 100.203  1.00  0.00           H  
ATOM   3736  CG2 ILE   241     113.459  79.989 100.105  1.00  0.00           C  
ATOM   3737 HG21 ILE   241     114.412  79.792 100.596  1.00  0.00           H  
ATOM   3738 HG22 ILE   241     113.666  79.682  99.080  1.00  0.00           H  
ATOM   3739 HG23 ILE   241     113.420  81.071  99.980  1.00  0.00           H  
ATOM   3740  CG1 ILE   241     112.209  77.866 100.706  1.00  0.00           C  
ATOM   3741 HG12 ILE   241     113.201  77.575 101.052  1.00  0.00           H  
ATOM   3742 HG13 ILE   241     111.448  77.452 101.367  1.00  0.00           H  
ATOM   3743  CD1 ILE   241     111.904  77.465  99.276  1.00  0.00           C  
ATOM   3744 HD11 ILE   241     110.982  77.879  98.867  1.00  0.00           H  
ATOM   3745 HD12 ILE   241     112.675  77.862  98.616  1.00  0.00           H  
ATOM   3746 HD13 ILE   241     111.856  76.384  99.410  1.00  0.00           H  
ATOM   3747  C   ILE   241     113.231  79.404 103.219  1.00  0.00           C  
ATOM   3748  O   ILE   241     114.099  80.221 103.560  1.00  0.00           O  
ATOM   3749  N   THR   242     113.234  78.138 103.723  1.00  0.00           N  
ATOM   3750  H   THR   242     112.382  77.611 103.589  1.00  0.00           H  
ATOM   3751  CA  THR   242     114.328  77.562 104.573  1.00  0.00           C  
ATOM   3752  HA  THR   242     115.235  78.022 104.182  1.00  0.00           H  
ATOM   3753  CB  THR   242     114.029  77.736 106.029  1.00  0.00           C  
ATOM   3754  HB  THR   242     113.207  77.079 106.313  1.00  0.00           H  
ATOM   3755  CG2 THR   242     115.194  77.226 106.821  1.00  0.00           C  
ATOM   3756 HG21 THR   242     115.159  77.700 107.801  1.00  0.00           H  
ATOM   3757 HG22 THR   242     115.131  76.140 106.882  1.00  0.00           H  
ATOM   3758 HG23 THR   242     116.143  77.564 106.404  1.00  0.00           H  
ATOM   3759  OG1 THR   242     113.861  79.078 106.339  1.00  0.00           O  
ATOM   3760  HG1 THR   242     112.922  79.276 106.362  1.00  0.00           H  
ATOM   3761  C   THR   242     114.558  76.120 104.240  1.00  0.00           C  
ATOM   3762  O   THR   242     113.582  75.412 104.089  1.00  0.00           O  
ATOM   3763  N   PHE   243     115.878  75.777 104.062  1.00  0.00           N  
ATOM   3764  H   PHE   243     116.534  76.522 104.250  1.00  0.00           H  
ATOM   3765  CA  PHE   243     116.514  74.384 103.910  1.00  0.00           C  
ATOM   3766  HA  PHE   243     115.676  73.704 103.758  1.00  0.00           H  
ATOM   3767  CB  PHE   243     117.406  74.254 102.672  1.00  0.00           C  
ATOM   3768  HB2 PHE   243     118.128  75.068 102.610  1.00  0.00           H  
ATOM   3769  HB3 PHE   243     117.887  73.291 102.502  1.00  0.00           H  
ATOM   3770  CG  PHE   243     116.673  74.382 101.364  1.00  0.00           C  
ATOM   3771  CD1 PHE   243     116.357  75.610 100.745  1.00  0.00           C  
ATOM   3772  HD1 PHE   243     116.667  76.534 101.211  1.00  0.00           H  
ATOM   3773  CE1 PHE   243     115.672  75.594  99.491  1.00  0.00           C  
ATOM   3774  HE1 PHE   243     115.356  76.521  99.036  1.00  0.00           H  
ATOM   3775  CZ  PHE   243     115.366  74.370  98.882  1.00  0.00           C  
ATOM   3776  HZ  PHE   243     115.003  74.349  97.865  1.00  0.00           H  
ATOM   3777  CE2 PHE   243     115.607  73.193  99.598  1.00  0.00           C  
ATOM   3778  HE2 PHE   243     115.387  72.242  99.136  1.00  0.00           H  
ATOM   3779  CD2 PHE   243     116.301  73.158 100.775  1.00  0.00           C  
ATOM   3780  HD2 PHE   243     116.584  72.201 101.187  1.00  0.00           H  
ATOM   3781  C   PHE   243     117.161  73.888 105.223  1.00  0.00           C  
ATOM   3782  O   PHE   243     117.718  74.652 106.042  1.00  0.00           O  
ATOM   3783  N   GLU   244     117.167  72.590 105.373  1.00  0.00           N  
ATOM   3784  H   GLU   244     116.669  71.982 104.739  1.00  0.00           H  
ATOM   3785  CA  GLU   244     117.887  71.968 106.400  1.00  0.00           C  
ATOM   3786  HA  GLU   244     118.900  72.363 106.472  1.00  0.00           H  
ATOM   3787  CB  GLU   244     117.110  72.173 107.762  1.00  0.00           C  
ATOM   3788  HB2 GLU   244     116.589  73.121 107.892  1.00  0.00           H  
ATOM   3789  HB3 GLU   244     116.292  71.469 107.608  1.00  0.00           H  
ATOM   3790  CG  GLU   244     117.841  71.637 108.942  1.00  0.00           C  
ATOM   3791  HG2 GLU   244     117.670  70.561 108.914  1.00  0.00           H  
ATOM   3792  HG3 GLU   244     118.903  71.859 108.836  1.00  0.00           H  
ATOM   3793  CD  GLU   244     117.235  72.218 110.230  1.00  0.00           C  
ATOM   3794  OE1 GLU   244     117.780  73.275 110.717  1.00  0.00           O  
ATOM   3795  OE2 GLU   244     116.538  71.489 110.979  1.00  0.00           O1-
ATOM   3796  C   GLU   244     118.299  70.442 106.142  1.00  0.00           C  
ATOM   3797  O   GLU   244     117.431  69.712 105.627  1.00  0.00           O  
ATOM   3798  N   ALA   245     119.517  70.030 106.321  1.00  0.00           N  
ATOM   3799  H   ALA   245     120.232  70.675 106.627  1.00  0.00           H  
ATOM   3800  CA  ALA   245     119.788  68.626 106.254  1.00  0.00           C  
ATOM   3801  HA  ALA   245     118.917  68.048 106.564  1.00  0.00           H  
ATOM   3802  CB  ALA   245     120.210  68.275 104.834  1.00  0.00           C  
ATOM   3803  HB1 ALA   245     120.059  67.205 104.686  1.00  0.00           H  
ATOM   3804  HB2 ALA   245     119.644  68.793 104.059  1.00  0.00           H  
ATOM   3805  HB3 ALA   245     121.286  68.324 104.668  1.00  0.00           H  
ATOM   3806  C   ALA   245     120.854  68.218 107.196  1.00  0.00           C  
ATOM   3807  O   ALA   245     121.632  69.070 107.683  1.00  0.00           O  
ATOM   3808  N   THR   246     120.927  66.887 107.426  1.00  0.00           N  
ATOM   3809  H   THR   246     120.242  66.296 106.977  1.00  0.00           H  
ATOM   3810  CA  THR   246     122.000  66.167 108.099  1.00  0.00           C  
ATOM   3811  HA  THR   246     122.725  66.847 108.546  1.00  0.00           H  
ATOM   3812  CB  THR   246     121.477  65.325 109.248  1.00  0.00           C  
ATOM   3813  HB  THR   246     122.164  64.690 109.807  1.00  0.00           H  
ATOM   3814  CG2 THR   246     120.894  66.312 110.282  1.00  0.00           C  
ATOM   3815 HG21 THR   246     121.579  67.100 110.595  1.00  0.00           H  
ATOM   3816 HG22 THR   246     120.033  66.831 109.860  1.00  0.00           H  
ATOM   3817 HG23 THR   246     120.551  65.761 111.159  1.00  0.00           H  
ATOM   3818  OG1 THR   246     120.454  64.462 108.796  1.00  0.00           O  
ATOM   3819  HG1 THR   246     119.920  64.269 109.570  1.00  0.00           H  
ATOM   3820  C   THR   246     122.792  65.283 107.104  1.00  0.00           C  
ATOM   3821  O   THR   246     123.811  64.624 107.570  1.00  0.00           O  
ATOM   3822  N   GLY   247     122.520  65.397 105.802  1.00  0.00           N  
ATOM   3823  H   GLY   247     121.682  65.923 105.600  1.00  0.00           H  
ATOM   3824  CA  GLY   247     123.275  64.843 104.629  1.00  0.00           C  
ATOM   3825  HA2 GLY   247     124.122  65.512 104.478  1.00  0.00           H  
ATOM   3826  HA3 GLY   247     123.629  63.851 104.908  1.00  0.00           H  
ATOM   3827  C   GLY   247     122.344  64.690 103.389  1.00  0.00           C  
ATOM   3828  O   GLY   247     121.236  65.228 103.419  1.00  0.00           O  
ATOM   3829  N   ASN   248     122.770  64.060 102.288  1.00  0.00           N  
ATOM   3830  H   ASN   248     123.730  63.747 102.315  1.00  0.00           H  
ATOM   3831  CA  ASN   248     122.037  63.734 101.005  1.00  0.00           C  
ATOM   3832  HA  ASN   248     122.813  63.405 100.313  1.00  0.00           H  
ATOM   3833  CB  ASN   248     121.142  62.447 101.192  1.00  0.00           C  
ATOM   3834  HB2 ASN   248     120.374  62.494 101.963  1.00  0.00           H  
ATOM   3835  HB3 ASN   248     120.616  62.202 100.269  1.00  0.00           H  
ATOM   3836  CG  ASN   248     121.948  61.257 101.812  1.00  0.00           C  
ATOM   3837  OD1 ASN   248     122.475  61.328 102.920  1.00  0.00           O  
ATOM   3838  ND2 ASN   248     122.101  60.188 101.126  1.00  0.00           N  
ATOM   3839 HD21 ASN   248     122.753  59.527 101.525  1.00  0.00           H  
ATOM   3840 HD22 ASN   248     121.712  60.142 100.195  1.00  0.00           H  
ATOM   3841  C   ASN   248     121.211  64.830 100.228  1.00  0.00           C  
ATOM   3842  O   ASN   248     120.554  64.563  99.191  1.00  0.00           O  
ATOM   3843  N   LEU   249     121.250  66.055 100.702  1.00  0.00           N  
ATOM   3844  H   LEU   249     121.526  66.081 101.673  1.00  0.00           H  
ATOM   3845  CA  LEU   249     120.614  67.211 100.082  1.00  0.00           C  
ATOM   3846  HA  LEU   249     119.706  66.846  99.602  1.00  0.00           H  
ATOM   3847  CB  LEU   249     120.134  68.254 101.175  1.00  0.00           C  
ATOM   3848  HB2 LEU   249     119.388  67.906 101.890  1.00  0.00           H  
ATOM   3849  HB3 LEU   249     121.001  68.452 101.804  1.00  0.00           H  
ATOM   3850  CG  LEU   249     119.825  69.656 100.512  1.00  0.00           C  
ATOM   3851  HG  LEU   249     120.618  69.927  99.815  1.00  0.00           H  
ATOM   3852  CD1 LEU   249     118.550  69.694  99.633  1.00  0.00           C  
ATOM   3853 HD11 LEU   249     118.743  68.867  98.950  1.00  0.00           H  
ATOM   3854 HD12 LEU   249     117.615  69.563 100.179  1.00  0.00           H  
ATOM   3855 HD13 LEU   249     118.478  70.668  99.149  1.00  0.00           H  
ATOM   3856  CD2 LEU   249     119.588  70.713 101.562  1.00  0.00           C  
ATOM   3857 HD21 LEU   249     120.537  70.871 102.074  1.00  0.00           H  
ATOM   3858 HD22 LEU   249     119.296  71.656 101.098  1.00  0.00           H  
ATOM   3859 HD23 LEU   249     118.826  70.342 102.246  1.00  0.00           H  
ATOM   3860  C   LEU   249     121.558  67.778  98.997  1.00  0.00           C  
ATOM   3861  O   LEU   249     122.645  68.217  99.315  1.00  0.00           O  
ATOM   3862  N   VAL   250     120.989  67.885  97.774  1.00  0.00           N  
ATOM   3863  H   VAL   250     120.100  67.434  97.613  1.00  0.00           H  
ATOM   3864  CA  VAL   250     121.442  68.788  96.647  1.00  0.00           C  
ATOM   3865  HA  VAL   250     122.524  68.915  96.675  1.00  0.00           H  
ATOM   3866  CB  VAL   250     121.216  68.123  95.322  1.00  0.00           C  
ATOM   3867  HB  VAL   250     120.168  68.060  95.028  1.00  0.00           H  
ATOM   3868  CG1 VAL   250     122.014  68.879  94.224  1.00  0.00           C  
ATOM   3869 HG11 VAL   250     121.718  69.920  94.094  1.00  0.00           H  
ATOM   3870 HG12 VAL   250     123.086  68.742  94.365  1.00  0.00           H  
ATOM   3871 HG13 VAL   250     121.720  68.351  93.317  1.00  0.00           H  
ATOM   3872  CG2 VAL   250     121.911  66.716  95.311  1.00  0.00           C  
ATOM   3873 HG21 VAL   250     121.840  66.216  94.346  1.00  0.00           H  
ATOM   3874 HG22 VAL   250     122.983  66.765  95.506  1.00  0.00           H  
ATOM   3875 HG23 VAL   250     121.394  66.167  96.098  1.00  0.00           H  
ATOM   3876  C   VAL   250     120.832  70.211  96.726  1.00  0.00           C  
ATOM   3877  O   VAL   250     119.627  70.381  96.406  1.00  0.00           O  
ATOM   3878  N   VAL   251     121.570  71.132  97.363  1.00  0.00           N  
ATOM   3879  H   VAL   251     122.567  70.985  97.296  1.00  0.00           H  
ATOM   3880  CA  VAL   251     121.156  72.533  97.637  1.00  0.00           C  
ATOM   3881  HA  VAL   251     120.113  72.503  97.952  1.00  0.00           H  
ATOM   3882  CB  VAL   251     121.919  73.055  98.862  1.00  0.00           C  
ATOM   3883  HB  VAL   251     122.053  72.296  99.633  1.00  0.00           H  
ATOM   3884  CG1 VAL   251     123.324  73.629  98.657  1.00  0.00           C  
ATOM   3885 HG11 VAL   251     123.861  73.956  99.547  1.00  0.00           H  
ATOM   3886 HG12 VAL   251     124.017  72.858  98.320  1.00  0.00           H  
ATOM   3887 HG13 VAL   251     123.325  74.452  97.943  1.00  0.00           H  
ATOM   3888  CG2 VAL   251     121.134  74.231  99.448  1.00  0.00           C  
ATOM   3889 HG21 VAL   251     120.179  73.802  99.754  1.00  0.00           H  
ATOM   3890 HG22 VAL   251     121.662  74.513 100.359  1.00  0.00           H  
ATOM   3891 HG23 VAL   251     120.969  75.043  98.741  1.00  0.00           H  
ATOM   3892  C   VAL   251     121.331  73.373  96.369  1.00  0.00           C  
ATOM   3893  O   VAL   251     122.323  73.117  95.654  1.00  0.00           O  
ATOM   3894  N   PRO   252     120.353  74.243  95.930  1.00  0.00           N  
ATOM   3895  CD  PRO   252     119.081  74.444  96.514  1.00  0.00           C  
ATOM   3896  HD2 PRO   252     119.059  74.347  97.599  1.00  0.00           H  
ATOM   3897  HD3 PRO   252     118.419  73.725  96.031  1.00  0.00           H  
ATOM   3898  CG  PRO   252     118.595  75.844  96.155  1.00  0.00           C  
ATOM   3899  HG2 PRO   252     119.063  76.634  96.741  1.00  0.00           H  
ATOM   3900  HG3 PRO   252     117.510  75.920  96.229  1.00  0.00           H  
ATOM   3901  CB  PRO   252     119.154  75.924  94.747  1.00  0.00           C  
ATOM   3902  HB2 PRO   252     119.142  76.966  94.427  1.00  0.00           H  
ATOM   3903  HB3 PRO   252     118.512  75.455  94.001  1.00  0.00           H  
ATOM   3904  CA  PRO   252     120.537  75.124  94.766  1.00  0.00           C  
ATOM   3905  HA  PRO   252     120.664  74.593  93.822  1.00  0.00           H  
ATOM   3906  C   PRO   252     121.662  76.114  94.983  1.00  0.00           C  
ATOM   3907  O   PRO   252     122.019  76.467  96.156  1.00  0.00           O  
ATOM   3908  N   ARG   253     122.216  76.606  93.851  1.00  0.00           N  
ATOM   3909  H   ARG   253     121.918  76.116  93.019  1.00  0.00           H  
ATOM   3910  CA  ARG   253     123.144  77.702  93.761  1.00  0.00           C  
ATOM   3911  HA  ARG   253     123.524  77.972  94.746  1.00  0.00           H  
ATOM   3912  CB  ARG   253     124.368  77.211  92.906  1.00  0.00           C  
ATOM   3913  HB2 ARG   253     124.755  76.300  93.363  1.00  0.00           H  
ATOM   3914  HB3 ARG   253     123.963  77.194  91.894  1.00  0.00           H  
ATOM   3915  CG  ARG   253     125.450  78.309  92.864  1.00  0.00           C  
ATOM   3916  HG2 ARG   253     125.012  79.185  92.385  1.00  0.00           H  
ATOM   3917  HG3 ARG   253     125.644  78.749  93.843  1.00  0.00           H  
ATOM   3918  CD  ARG   253     126.669  77.754  92.133  1.00  0.00           C  
ATOM   3919  HD2 ARG   253     127.156  76.937  92.665  1.00  0.00           H  
ATOM   3920  HD3 ARG   253     126.330  77.468  91.137  1.00  0.00           H  
ATOM   3921  NE  ARG   253     127.571  78.889  91.984  1.00  0.00           N  
ATOM   3922  HE  ARG   253     127.220  79.780  92.304  1.00  0.00           H  
ATOM   3923  CZ  ARG   253     128.829  78.800  91.599  1.00  0.00           C  
ATOM   3924  NH1 ARG   253     129.531  79.895  91.717  1.00  0.00           N1+
ATOM   3925 HH11 ARG   253     129.144  80.720  92.153  1.00  0.00           H  
ATOM   3926 HH12 ARG   253     130.535  79.893  91.605  1.00  0.00           H  
ATOM   3927  NH2 ARG   253     129.470  77.717  91.106  1.00  0.00           N  
ATOM   3928 HH21 ARG   253     128.979  76.846  90.962  1.00  0.00           H  
ATOM   3929 HH22 ARG   253     130.430  77.794  90.799  1.00  0.00           H  
ATOM   3930  C   ARG   253     122.469  78.921  93.142  1.00  0.00           C  
ATOM   3931  O   ARG   253     122.675  79.919  93.840  1.00  0.00           O  
ATOM   3932  N   TYR   254     121.679  78.837  92.032  1.00  0.00           N  
ATOM   3933  H   TYR   254     121.525  77.925  91.628  1.00  0.00           H  
ATOM   3934  CA  TYR   254     120.956  79.948  91.554  1.00  0.00           C  
ATOM   3935  HA  TYR   254     121.202  80.791  92.200  1.00  0.00           H  
ATOM   3936  CB  TYR   254     121.375  80.208  90.058  1.00  0.00           C  
ATOM   3937  HB2 TYR   254     120.797  79.433  89.555  1.00  0.00           H  
ATOM   3938  HB3 TYR   254     120.982  81.132  89.632  1.00  0.00           H  
ATOM   3939  CG  TYR   254     122.902  80.144  89.712  1.00  0.00           C  
ATOM   3940  CD1 TYR   254     123.474  78.974  89.133  1.00  0.00           C  
ATOM   3941  HD1 TYR   254     122.817  78.146  88.913  1.00  0.00           H  
ATOM   3942  CE1 TYR   254     124.857  79.001  88.769  1.00  0.00           C  
ATOM   3943  HE1 TYR   254     125.287  78.217  88.163  1.00  0.00           H  
ATOM   3944  CZ  TYR   254     125.693  80.075  88.958  1.00  0.00           C  
ATOM   3945  OH  TYR   254     127.071  79.968  88.716  1.00  0.00           O  
ATOM   3946  HH  TYR   254     127.392  79.081  88.537  1.00  0.00           H  
ATOM   3947  CE2 TYR   254     125.173  81.205  89.584  1.00  0.00           C  
ATOM   3948  HE2 TYR   254     125.776  82.073  89.807  1.00  0.00           H  
ATOM   3949  CD2 TYR   254     123.789  81.225  89.982  1.00  0.00           C  
ATOM   3950  HD2 TYR   254     123.387  82.154  90.356  1.00  0.00           H  
ATOM   3951  C   TYR   254     119.452  79.728  91.704  1.00  0.00           C  
ATOM   3952  O   TYR   254     118.976  78.601  91.980  1.00  0.00           O  
ATOM   3953  N   ALA   255     118.733  80.788  91.756  1.00  0.00           N  
ATOM   3954  H   ALA   255     119.187  81.660  91.526  1.00  0.00           H  
ATOM   3955  CA  ALA   255     117.262  80.846  91.678  1.00  0.00           C  
ATOM   3956  HA  ALA   255     116.857  79.855  91.475  1.00  0.00           H  
ATOM   3957  CB  ALA   255     116.750  81.212  93.079  1.00  0.00           C  
ATOM   3958  HB1 ALA   255     116.987  82.247  93.328  1.00  0.00           H  
ATOM   3959  HB2 ALA   255     115.669  81.074  93.039  1.00  0.00           H  
ATOM   3960  HB3 ALA   255     117.139  80.596  93.890  1.00  0.00           H  
ATOM   3961  C   ALA   255     116.835  81.813  90.577  1.00  0.00           C  
ATOM   3962  O   ALA   255     117.621  82.675  90.137  1.00  0.00           O  
ATOM   3963  N   PHE   256     115.654  81.650  90.080  1.00  0.00           N  
ATOM   3964  H   PHE   256     115.095  80.959  90.559  1.00  0.00           H  
ATOM   3965  CA  PHE   256     115.189  82.413  88.864  1.00  0.00           C  
ATOM   3966  HA  PHE   256     115.961  83.130  88.586  1.00  0.00           H  
ATOM   3967  CB  PHE   256     115.009  81.464  87.758  1.00  0.00           C  
ATOM   3968  HB2 PHE   256     114.185  80.777  87.946  1.00  0.00           H  
ATOM   3969  HB3 PHE   256     114.600  82.050  86.934  1.00  0.00           H  
ATOM   3970  CG  PHE   256     116.307  80.691  87.282  1.00  0.00           C  
ATOM   3971  CD1 PHE   256     116.578  79.444  87.847  1.00  0.00           C  
ATOM   3972  HD1 PHE   256     115.837  79.044  88.523  1.00  0.00           H  
ATOM   3973  CE1 PHE   256     117.689  78.635  87.613  1.00  0.00           C  
ATOM   3974  HE1 PHE   256     117.856  77.759  88.222  1.00  0.00           H  
ATOM   3975  CZ  PHE   256     118.589  79.148  86.676  1.00  0.00           C  
ATOM   3976  HZ  PHE   256     119.551  78.706  86.462  1.00  0.00           H  
ATOM   3977  CE2 PHE   256     118.342  80.357  86.051  1.00  0.00           C  
ATOM   3978  HE2 PHE   256     118.977  80.630  85.222  1.00  0.00           H  
ATOM   3979  CD2 PHE   256     117.142  81.159  86.277  1.00  0.00           C  
ATOM   3980  HD2 PHE   256     116.945  82.004  85.635  1.00  0.00           H  
ATOM   3981  C   PHE   256     113.915  83.156  89.147  1.00  0.00           C  
ATOM   3982  O   PHE   256     112.908  82.556  89.498  1.00  0.00           O  
ATOM   3983  N   ALA   257     113.962  84.535  89.051  1.00  0.00           N  
ATOM   3984  H   ALA   257     114.827  84.997  88.812  1.00  0.00           H  
ATOM   3985  CA  ALA   257     112.822  85.376  89.330  1.00  0.00           C  
ATOM   3986  HA  ALA   257     112.138  85.032  90.106  1.00  0.00           H  
ATOM   3987  CB  ALA   257     113.294  86.852  89.578  1.00  0.00           C  
ATOM   3988  HB1 ALA   257     114.106  86.825  90.305  1.00  0.00           H  
ATOM   3989  HB2 ALA   257     113.459  87.321  88.608  1.00  0.00           H  
ATOM   3990  HB3 ALA   257     112.599  87.552  90.040  1.00  0.00           H  
ATOM   3991  C   ALA   257     111.979  85.337  88.033  1.00  0.00           C  
ATOM   3992  O   ALA   257     112.430  85.808  87.001  1.00  0.00           O  
ATOM   3993  N   MET   258     110.746  84.938  88.137  1.00  0.00           N  
ATOM   3994  H   MET   258     110.395  84.723  89.059  1.00  0.00           H  
ATOM   3995  CA  MET   258     109.928  84.719  87.024  1.00  0.00           C  
ATOM   3996  HA  MET   258     110.535  84.512  86.143  1.00  0.00           H  
ATOM   3997  CB  MET   258     109.062  83.501  87.267  1.00  0.00           C  
ATOM   3998  HB2 MET   258     108.231  83.832  87.890  1.00  0.00           H  
ATOM   3999  HB3 MET   258     108.562  83.126  86.374  1.00  0.00           H  
ATOM   4000  CG  MET   258     109.749  82.245  87.897  1.00  0.00           C  
ATOM   4001  HG2 MET   258     110.717  82.156  87.404  1.00  0.00           H  
ATOM   4002  HG3 MET   258     109.965  82.478  88.940  1.00  0.00           H  
ATOM   4003  SD  MET   258     108.816  80.767  87.624  1.00  0.00           S  
ATOM   4004  CE  MET   258     107.163  81.259  88.190  1.00  0.00           C  
ATOM   4005  HE1 MET   258     106.911  82.062  87.498  1.00  0.00           H  
ATOM   4006  HE2 MET   258     106.375  80.524  88.031  1.00  0.00           H  
ATOM   4007  HE3 MET   258     107.223  81.547  89.240  1.00  0.00           H  
ATOM   4008  C   MET   258     109.061  85.930  86.617  1.00  0.00           C  
ATOM   4009  O   MET   258     108.580  86.702  87.441  1.00  0.00           O  
ATOM   4010  N   GLU   259     108.839  86.003  85.350  1.00  0.00           N  
ATOM   4011  H   GLU   259     109.101  85.292  84.682  1.00  0.00           H  
ATOM   4012  CA  GLU   259     107.822  86.947  84.822  1.00  0.00           C  
ATOM   4013  HA  GLU   259     107.086  87.067  85.618  1.00  0.00           H  
ATOM   4014  CB  GLU   259     108.418  88.370  84.512  1.00  0.00           C  
ATOM   4015  HB2 GLU   259     108.937  88.690  85.416  1.00  0.00           H  
ATOM   4016  HB3 GLU   259     109.173  88.184  83.748  1.00  0.00           H  
ATOM   4017  CG  GLU   259     107.530  89.518  84.118  1.00  0.00           C  
ATOM   4018  HG2 GLU   259     108.099  90.447  84.110  1.00  0.00           H  
ATOM   4019  HG3 GLU   259     107.141  89.321  83.119  1.00  0.00           H  
ATOM   4020  CD  GLU   259     106.353  89.750  85.050  1.00  0.00           C  
ATOM   4021  OE1 GLU   259     105.399  88.957  85.007  1.00  0.00           O  
ATOM   4022  OE2 GLU   259     106.273  90.762  85.748  1.00  0.00           O1-
ATOM   4023  C   GLU   259     107.017  86.317  83.588  1.00  0.00           C  
ATOM   4024  O   GLU   259     107.623  85.599  82.791  1.00  0.00           O  
ATOM   4025  N   ARG   260     105.728  86.672  83.444  1.00  0.00           N  
ATOM   4026  H   ARG   260     105.398  87.433  84.021  1.00  0.00           H  
ATOM   4027  CA  ARG   260     104.720  86.094  82.587  1.00  0.00           C  
ATOM   4028  HA  ARG   260     105.137  85.290  81.980  1.00  0.00           H  
ATOM   4029  CB  ARG   260     103.633  85.517  83.433  1.00  0.00           C  
ATOM   4030  HB2 ARG   260     102.973  86.335  83.720  1.00  0.00           H  
ATOM   4031  HB3 ARG   260     102.922  84.970  82.814  1.00  0.00           H  
ATOM   4032  CG  ARG   260     104.094  84.592  84.596  1.00  0.00           C  
ATOM   4033  HG2 ARG   260     104.380  83.646  84.136  1.00  0.00           H  
ATOM   4034  HG3 ARG   260     104.821  85.147  85.188  1.00  0.00           H  
ATOM   4035  CD  ARG   260     102.951  84.302  85.552  1.00  0.00           C  
ATOM   4036  HD2 ARG   260     102.541  85.256  85.884  1.00  0.00           H  
ATOM   4037  HD3 ARG   260     102.075  83.868  85.071  1.00  0.00           H  
ATOM   4038  NE  ARG   260     103.256  83.425  86.734  1.00  0.00           N  
ATOM   4039  HE  ARG   260     103.641  83.894  87.541  1.00  0.00           H  
ATOM   4040  CZ  ARG   260     103.096  82.120  86.842  1.00  0.00           C  
ATOM   4041  NH1 ARG   260     102.438  81.383  86.042  1.00  0.00           N1+
ATOM   4042 HH11 ARG   260     102.116  81.749  85.158  1.00  0.00           H  
ATOM   4043 HH12 ARG   260     102.308  80.384  86.123  1.00  0.00           H  
ATOM   4044  NH2 ARG   260     103.666  81.426  87.807  1.00  0.00           N  
ATOM   4045 HH21 ARG   260     103.924  81.806  88.707  1.00  0.00           H  
ATOM   4046 HH22 ARG   260     103.483  80.442  87.675  1.00  0.00           H  
ATOM   4047  C   ARG   260     104.238  87.050  81.523  1.00  0.00           C  
ATOM   4048  O   ARG   260     103.235  86.701  80.907  1.00  0.00           O  
ATOM   4049  N   ASN   261     104.841  88.193  81.257  1.00  0.00           N  
ATOM   4050  H   ASN   261     105.747  88.329  81.681  1.00  0.00           H  
ATOM   4051  CA  ASN   261     104.386  89.210  80.267  1.00  0.00           C  
ATOM   4052  HA  ASN   261     103.499  89.636  80.737  1.00  0.00           H  
ATOM   4053  CB  ASN   261     105.441  90.376  80.283  1.00  0.00           C  
ATOM   4054  HB2 ASN   261     105.629  90.853  81.245  1.00  0.00           H  
ATOM   4055  HB3 ASN   261     106.301  89.973  79.747  1.00  0.00           H  
ATOM   4056  CG  ASN   261     104.979  91.442  79.409  1.00  0.00           C  
ATOM   4057  OD1 ASN   261     105.619  91.715  78.466  1.00  0.00           O  
ATOM   4058  ND2 ASN   261     103.871  92.122  79.668  1.00  0.00           N  
ATOM   4059 HD21 ASN   261     103.636  92.860  79.019  1.00  0.00           H  
ATOM   4060 HD22 ASN   261     103.462  92.094  80.591  1.00  0.00           H  
ATOM   4061  C   ASN   261     104.071  88.573  78.921  1.00  0.00           C  
ATOM   4062  O   ASN   261     104.887  87.916  78.298  1.00  0.00           O  
ATOM   4063  N   ALA   262     102.870  89.007  78.443  1.00  0.00           N  
ATOM   4064  H   ALA   262     102.186  89.492  79.006  1.00  0.00           H  
ATOM   4065  CA  ALA   262     102.266  88.496  77.145  1.00  0.00           C  
ATOM   4066  HA  ALA   262     101.200  88.688  77.268  1.00  0.00           H  
ATOM   4067  CB  ALA   262     102.616  89.408  75.926  1.00  0.00           C  
ATOM   4068  HB1 ALA   262     101.850  89.217  75.174  1.00  0.00           H  
ATOM   4069  HB2 ALA   262     102.569  90.455  76.225  1.00  0.00           H  
ATOM   4070  HB3 ALA   262     103.639  89.257  75.581  1.00  0.00           H  
ATOM   4071  C   ALA   262     102.374  86.936  76.924  1.00  0.00           C  
ATOM   4072  O   ALA   262     102.403  86.423  75.777  1.00  0.00           O  
ATOM   4073  N   GLY   263     102.518  86.082  77.951  1.00  0.00           N  
ATOM   4074  H   GLY   263     102.537  86.462  78.886  1.00  0.00           H  
ATOM   4075  CA  GLY   263     102.465  84.644  77.730  1.00  0.00           C  
ATOM   4076  HA2 GLY   263     102.250  84.110  78.656  1.00  0.00           H  
ATOM   4077  HA3 GLY   263     101.607  84.471  77.081  1.00  0.00           H  
ATOM   4078  C   GLY   263     103.780  83.921  77.189  1.00  0.00           C  
ATOM   4079  O   GLY   263     104.690  84.474  76.583  1.00  0.00           O  
ATOM   4080  N   SER   264     103.780  82.550  77.308  1.00  0.00           N  
ATOM   4081  H   SER   264     102.945  82.066  77.604  1.00  0.00           H  
ATOM   4082  CA  SER   264     104.952  81.708  76.859  1.00  0.00           C  
ATOM   4083  HA  SER   264     105.563  82.211  76.109  1.00  0.00           H  
ATOM   4084  CB  SER   264     105.895  81.607  78.087  1.00  0.00           C  
ATOM   4085  HB2 SER   264     106.231  82.555  78.507  1.00  0.00           H  
ATOM   4086  HB3 SER   264     105.492  80.919  78.830  1.00  0.00           H  
ATOM   4087  OG  SER   264     107.041  80.877  77.679  1.00  0.00           O  
ATOM   4088  HG  SER   264     107.373  80.585  78.531  1.00  0.00           H  
ATOM   4089  C   SER   264     104.397  80.400  76.257  1.00  0.00           C  
ATOM   4090  O   SER   264     103.234  80.391  75.756  1.00  0.00           O  
ATOM   4091  N   GLY   265     105.294  79.445  76.044  1.00  0.00           N  
ATOM   4092  H   GLY   265     106.184  79.475  76.521  1.00  0.00           H  
ATOM   4093  CA  GLY   265     104.855  78.175  75.398  1.00  0.00           C  
ATOM   4094  HA2 GLY   265     103.982  77.718  75.864  1.00  0.00           H  
ATOM   4095  HA3 GLY   265     104.621  78.454  74.370  1.00  0.00           H  
ATOM   4096  C   GLY   265     105.961  77.172  75.254  1.00  0.00           C  
ATOM   4097  O   GLY   265     107.055  77.513  75.632  1.00  0.00           O  
ATOM   4098  N   ILE   266     105.720  75.968  74.764  1.00  0.00           N  
ATOM   4099  H   ILE   266     104.776  75.912  74.410  1.00  0.00           H  
ATOM   4100  CA  ILE   266     106.626  74.815  74.574  1.00  0.00           C  
ATOM   4101  HA  ILE   266     107.602  75.289  74.467  1.00  0.00           H  
ATOM   4102  CB  ILE   266     106.775  73.876  75.832  1.00  0.00           C  
ATOM   4103  HB  ILE   266     105.855  73.304  75.948  1.00  0.00           H  
ATOM   4104  CG2 ILE   266     107.889  72.777  75.542  1.00  0.00           C  
ATOM   4105 HG21 ILE   266     107.551  71.884  75.016  1.00  0.00           H  
ATOM   4106 HG22 ILE   266     108.632  73.307  74.947  1.00  0.00           H  
ATOM   4107 HG23 ILE   266     108.446  72.475  76.428  1.00  0.00           H  
ATOM   4108  CG1 ILE   266     106.943  74.614  77.203  1.00  0.00           C  
ATOM   4109 HG12 ILE   266     107.884  75.161  77.152  1.00  0.00           H  
ATOM   4110 HG13 ILE   266     106.201  75.407  77.289  1.00  0.00           H  
ATOM   4111  CD1 ILE   266     106.649  73.811  78.482  1.00  0.00           C  
ATOM   4112 HD11 ILE   266     107.244  72.915  78.651  1.00  0.00           H  
ATOM   4113 HD12 ILE   266     106.927  74.545  79.238  1.00  0.00           H  
ATOM   4114 HD13 ILE   266     105.588  73.593  78.611  1.00  0.00           H  
ATOM   4115  C   ILE   266     106.274  74.018  73.233  1.00  0.00           C  
ATOM   4116  O   ILE   266     105.252  73.355  73.130  1.00  0.00           O  
ATOM   4117  N   ILE   267     107.204  74.063  72.322  1.00  0.00           N  
ATOM   4118  H   ILE   267     108.011  74.635  72.526  1.00  0.00           H  
ATOM   4119  CA  ILE   267     107.153  73.431  71.018  1.00  0.00           C  
ATOM   4120  HA  ILE   267     106.245  72.831  70.960  1.00  0.00           H  
ATOM   4121  CB  ILE   267     107.112  74.433  69.833  1.00  0.00           C  
ATOM   4122  HB  ILE   267     108.005  75.034  70.003  1.00  0.00           H  
ATOM   4123  CG2 ILE   267     107.224  73.715  68.444  1.00  0.00           C  
ATOM   4124 HG21 ILE   267     106.542  72.866  68.398  1.00  0.00           H  
ATOM   4125 HG22 ILE   267     107.109  74.492  67.687  1.00  0.00           H  
ATOM   4126 HG23 ILE   267     108.170  73.221  68.222  1.00  0.00           H  
ATOM   4127  CG1 ILE   267     105.840  75.368  69.949  1.00  0.00           C  
ATOM   4128 HG12 ILE   267     105.978  76.001  70.826  1.00  0.00           H  
ATOM   4129 HG13 ILE   267     105.891  76.086  69.130  1.00  0.00           H  
ATOM   4130  CD1 ILE   267     104.518  74.627  69.866  1.00  0.00           C  
ATOM   4131 HD11 ILE   267     103.701  75.345  69.784  1.00  0.00           H  
ATOM   4132 HD12 ILE   267     104.485  73.918  69.040  1.00  0.00           H  
ATOM   4133 HD13 ILE   267     104.284  74.151  70.819  1.00  0.00           H  
ATOM   4134  C   ILE   267     108.332  72.452  70.902  1.00  0.00           C  
ATOM   4135  O   ILE   267     109.472  72.718  71.342  1.00  0.00           O  
ATOM   4136  N   ILE   268     108.141  71.387  70.206  1.00  0.00           N  
ATOM   4137  H   ILE   268     107.219  71.133  69.882  1.00  0.00           H  
ATOM   4138  CA  ILE   268     109.122  70.330  69.850  1.00  0.00           C  
ATOM   4139  HA  ILE   268     109.797  70.276  70.705  1.00  0.00           H  
ATOM   4140  CB  ILE   268     108.479  68.945  69.672  1.00  0.00           C  
ATOM   4141  HB  ILE   268     107.601  69.128  69.053  1.00  0.00           H  
ATOM   4142  CG2 ILE   268     109.389  67.873  69.001  1.00  0.00           C  
ATOM   4143 HG21 ILE   268     109.507  68.158  67.956  1.00  0.00           H  
ATOM   4144 HG22 ILE   268     110.353  67.826  69.507  1.00  0.00           H  
ATOM   4145 HG23 ILE   268     109.017  66.849  68.985  1.00  0.00           H  
ATOM   4146  CG1 ILE   268     107.989  68.381  71.040  1.00  0.00           C  
ATOM   4147 HG12 ILE   268     108.887  68.129  71.603  1.00  0.00           H  
ATOM   4148 HG13 ILE   268     107.466  69.258  71.420  1.00  0.00           H  
ATOM   4149  CD1 ILE   268     107.152  67.167  70.981  1.00  0.00           C  
ATOM   4150 HD11 ILE   268     107.801  66.294  71.055  1.00  0.00           H  
ATOM   4151 HD12 ILE   268     106.423  67.132  71.790  1.00  0.00           H  
ATOM   4152 HD13 ILE   268     106.537  67.155  70.081  1.00  0.00           H  
ATOM   4153  C   ILE   268     110.102  70.646  68.670  1.00  0.00           C  
ATOM   4154  O   ILE   268     109.751  71.142  67.633  1.00  0.00           O  
ATOM   4155  N   SER   269     111.393  70.392  68.982  1.00  0.00           N  
ATOM   4156  H   SER   269     111.614  70.093  69.921  1.00  0.00           H  
ATOM   4157  CA  SER   269     112.551  70.757  68.181  1.00  0.00           C  
ATOM   4158  HA  SER   269     112.454  71.836  68.066  1.00  0.00           H  
ATOM   4159  CB  SER   269     113.798  70.674  69.073  1.00  0.00           C  
ATOM   4160  HB2 SER   269     113.582  70.950  70.105  1.00  0.00           H  
ATOM   4161  HB3 SER   269     114.262  69.691  68.990  1.00  0.00           H  
ATOM   4162  OG  SER   269     114.810  71.586  68.586  1.00  0.00           O  
ATOM   4163  HG  SER   269     115.592  71.084  68.345  1.00  0.00           H  
ATOM   4164  C   SER   269     112.828  70.100  66.783  1.00  0.00           C  
ATOM   4165  O   SER   269     113.888  70.378  66.199  1.00  0.00           O  
ATOM   4166  N   ASP   270     111.886  69.295  66.264  1.00  0.00           N  
ATOM   4167  H   ASP   270     111.013  69.241  66.769  1.00  0.00           H  
ATOM   4168  CA  ASP   270     112.036  68.636  64.927  1.00  0.00           C  
ATOM   4169  HA  ASP   270     113.044  68.224  64.952  1.00  0.00           H  
ATOM   4170  CB  ASP   270     110.961  67.508  64.879  1.00  0.00           C  
ATOM   4171  HB2 ASP   270     111.043  67.073  63.883  1.00  0.00           H  
ATOM   4172  HB3 ASP   270     111.226  66.778  65.643  1.00  0.00           H  
ATOM   4173  CG  ASP   270     109.570  68.130  64.979  1.00  0.00           C  
ATOM   4174  OD1 ASP   270     108.656  67.386  65.387  1.00  0.00           O  
ATOM   4175  OD2 ASP   270     109.328  69.324  64.711  1.00  0.00           O1-
ATOM   4176  C   ASP   270     111.894  69.577  63.675  1.00  0.00           C  
ATOM   4177  O   ASP   270     111.781  69.080  62.588  1.00  0.00           O  
ATOM   4178  N   THR   271     111.760  70.889  63.935  1.00  0.00           N  
ATOM   4179  H   THR   271     111.929  71.254  64.862  1.00  0.00           H  
ATOM   4180  CA  THR   271     111.328  71.922  62.947  1.00  0.00           C  
ATOM   4181  HA  THR   271     111.440  71.587  61.916  1.00  0.00           H  
ATOM   4182  CB  THR   271     109.853  72.253  63.124  1.00  0.00           C  
ATOM   4183  HB  THR   271     109.701  72.628  64.136  1.00  0.00           H  
ATOM   4184  CG2 THR   271     109.447  73.331  62.138  1.00  0.00           C  
ATOM   4185 HG21 THR   271     109.388  72.970  61.111  1.00  0.00           H  
ATOM   4186 HG22 THR   271     108.444  73.636  62.439  1.00  0.00           H  
ATOM   4187 HG23 THR   271     109.984  74.271  62.264  1.00  0.00           H  
ATOM   4188  OG1 THR   271     109.116  71.122  62.828  1.00  0.00           O  
ATOM   4189  HG1 THR   271     109.265  70.427  63.473  1.00  0.00           H  
ATOM   4190  C   THR   271     112.196  73.228  63.162  1.00  0.00           C  
ATOM   4191  O   THR   271     112.487  73.633  64.254  1.00  0.00           O  
ATOM   4192  N   PRO   272     112.661  73.793  62.022  1.00  0.00           N  
ATOM   4193  CD  PRO   272     112.409  73.431  60.627  1.00  0.00           C  
ATOM   4194  HD2 PRO   272     111.385  73.204  60.330  1.00  0.00           H  
ATOM   4195  HD3 PRO   272     112.937  72.478  60.632  1.00  0.00           H  
ATOM   4196  CG  PRO   272     112.956  74.500  59.739  1.00  0.00           C  
ATOM   4197  HG2 PRO   272     112.147  75.201  59.529  1.00  0.00           H  
ATOM   4198  HG3 PRO   272     113.415  74.033  58.868  1.00  0.00           H  
ATOM   4199  CB  PRO   272     114.095  75.126  60.515  1.00  0.00           C  
ATOM   4200  HB2 PRO   272     114.353  76.167  60.317  1.00  0.00           H  
ATOM   4201  HB3 PRO   272     114.985  74.508  60.404  1.00  0.00           H  
ATOM   4202  CA  PRO   272     113.506  74.942  61.987  1.00  0.00           C  
ATOM   4203  HA  PRO   272     114.362  74.699  62.616  1.00  0.00           H  
ATOM   4204  C   PRO   272     112.839  76.250  62.557  1.00  0.00           C  
ATOM   4205  O   PRO   272     111.744  76.612  62.136  1.00  0.00           O  
ATOM   4206  N   VAL   273     113.528  76.834  63.429  1.00  0.00           N  
ATOM   4207  H   VAL   273     114.364  76.356  63.734  1.00  0.00           H  
ATOM   4208  CA  VAL   273     113.295  78.331  63.653  1.00  0.00           C  
ATOM   4209  HA  VAL   273     112.257  78.497  63.940  1.00  0.00           H  
ATOM   4210  CB  VAL   273     114.107  78.779  64.887  1.00  0.00           C  
ATOM   4211  HB  VAL   273     114.088  79.869  64.885  1.00  0.00           H  
ATOM   4212  CG1 VAL   273     113.420  78.314  66.178  1.00  0.00           C  
ATOM   4213 HG11 VAL   273     113.674  77.291  66.457  1.00  0.00           H  
ATOM   4214 HG12 VAL   273     113.933  78.889  66.949  1.00  0.00           H  
ATOM   4215 HG13 VAL   273     112.343  78.417  66.045  1.00  0.00           H  
ATOM   4216  CG2 VAL   273     115.603  78.445  65.002  1.00  0.00           C  
ATOM   4217 HG21 VAL   273     115.893  78.819  65.983  1.00  0.00           H  
ATOM   4218 HG22 VAL   273     115.711  77.360  65.017  1.00  0.00           H  
ATOM   4219 HG23 VAL   273     116.202  78.931  64.232  1.00  0.00           H  
ATOM   4220  C   VAL   273     113.703  79.210  62.434  1.00  0.00           C  
ATOM   4221  O   VAL   273     114.654  78.919  61.717  1.00  0.00           O  
ATOM   4222  N   HIE   274     112.884  80.200  62.175  1.00  0.00           N  
ATOM   4223  H   HIE   274     112.250  80.399  62.936  1.00  0.00           H  
ATOM   4224  CA  HIE   274     112.927  81.199  61.114  1.00  0.00           C  
ATOM   4225  HA  HIE   274     113.888  81.425  60.653  1.00  0.00           H  
ATOM   4226  CB  HIE   274     112.078  80.609  59.998  1.00  0.00           C  
ATOM   4227  HB2 HIE   274     111.131  80.236  60.389  1.00  0.00           H  
ATOM   4228  HB3 HIE   274     111.800  81.428  59.334  1.00  0.00           H  
ATOM   4229  CG  HIE   274     112.678  79.551  59.144  1.00  0.00           C  
ATOM   4230  ND1 HIE   274     113.266  79.808  57.948  1.00  0.00           N  
ATOM   4231  CE1 HIE   274     113.543  78.638  57.334  1.00  0.00           C  
ATOM   4232  HE1 HIE   274     113.818  78.514  56.297  1.00  0.00           H  
ATOM   4233  NE2 HIE   274     113.032  77.656  58.087  1.00  0.00           N  
ATOM   4234  HE2 HIE   274     112.870  76.704  57.790  1.00  0.00           H  
ATOM   4235  CD2 HIE   274     112.495  78.184  59.212  1.00  0.00           C  
ATOM   4236  HD2 HIE   274     111.961  77.750  60.044  1.00  0.00           H  
ATOM   4237  C   HIE   274     112.415  82.630  61.455  1.00  0.00           C  
ATOM   4238  O   HIE   274     111.614  82.719  62.356  1.00  0.00           O  
ATOM   4239  N   ASP   275     112.830  83.619  60.737  1.00  0.00           N  
ATOM   4240  H   ASP   275     113.506  83.370  60.029  1.00  0.00           H  
ATOM   4241  CA  ASP   275     112.532  85.047  61.027  1.00  0.00           C  
ATOM   4242  HA  ASP   275     112.619  85.125  62.111  1.00  0.00           H  
ATOM   4243  CB  ASP   275     113.702  85.842  60.445  1.00  0.00           C  
ATOM   4244  HB2 ASP   275     113.806  85.670  59.374  1.00  0.00           H  
ATOM   4245  HB3 ASP   275     113.594  86.910  60.634  1.00  0.00           H  
ATOM   4246  CG  ASP   275     115.022  85.555  61.093  1.00  0.00           C  
ATOM   4247  OD1 ASP   275     116.067  85.717  60.441  1.00  0.00           O  
ATOM   4248  OD2 ASP   275     115.029  85.347  62.325  1.00  0.00           O1-
ATOM   4249  C   ASP   275     111.157  85.612  60.587  1.00  0.00           C  
ATOM   4250  O   ASP   275     110.897  86.848  60.610  1.00  0.00           O  
ATOM   4251  N   CYX   276     110.257  84.729  60.233  1.00  0.00           N  
ATOM   4252  H   CYX   276     110.529  83.757  60.266  1.00  0.00           H  
ATOM   4253  CA  CYX   276     108.806  85.099  60.149  1.00  0.00           C  
ATOM   4254  HA  CYX   276     108.650  85.865  59.390  1.00  0.00           H  
ATOM   4255  CB  CYX   276     107.962  83.841  59.700  1.00  0.00           C  
ATOM   4256  HB2 CYX   276     106.929  83.974  60.023  1.00  0.00           H  
ATOM   4257  HB3 CYX   276     107.845  83.757  58.620  1.00  0.00           H  
ATOM   4258  SG  CYX   276     108.554  82.205  60.393  1.00  0.00           S  
ATOM   4259  C   CYX   276     108.321  85.642  61.514  1.00  0.00           C  
ATOM   4260  O   CYX   276     108.701  85.107  62.551  1.00  0.00           O  
ATOM   4261  N   ASN   277     107.476  86.680  61.490  1.00  0.00           N  
ATOM   4262  H   ASN   277     107.343  87.122  60.591  1.00  0.00           H  
ATOM   4263  CA  ASN   277     106.534  87.001  62.528  1.00  0.00           C  
ATOM   4264  HA  ASN   277     107.059  86.796  63.461  1.00  0.00           H  
ATOM   4265  CB  ASN   277     106.186  88.472  62.420  1.00  0.00           C  
ATOM   4266  HB2 ASN   277     107.106  89.036  62.266  1.00  0.00           H  
ATOM   4267  HB3 ASN   277     105.442  88.621  61.637  1.00  0.00           H  
ATOM   4268  CG  ASN   277     105.488  88.970  63.635  1.00  0.00           C  
ATOM   4269  OD1 ASN   277     105.401  88.305  64.643  1.00  0.00           O  
ATOM   4270  ND2 ASN   277     105.030  90.208  63.668  1.00  0.00           N  
ATOM   4271 HD21 ASN   277     104.560  90.489  64.517  1.00  0.00           H  
ATOM   4272 HD22 ASN   277     105.289  90.885  62.965  1.00  0.00           H  
ATOM   4273  C   ASN   277     105.264  86.102  62.404  1.00  0.00           C  
ATOM   4274  O   ASN   277     104.809  85.723  61.315  1.00  0.00           O  
ATOM   4275  N   THR   278     104.625  85.793  63.534  1.00  0.00           N  
ATOM   4276  H   THR   278     105.011  86.042  64.434  1.00  0.00           H  
ATOM   4277  CA  THR   278     103.259  85.162  63.631  1.00  0.00           C  
ATOM   4278  HA  THR   278     102.757  85.424  62.700  1.00  0.00           H  
ATOM   4279  CB  THR   278     103.420  83.599  63.544  1.00  0.00           C  
ATOM   4280  HB  THR   278     104.000  83.248  62.690  1.00  0.00           H  
ATOM   4281  CG2 THR   278     103.914  82.951  64.797  1.00  0.00           C  
ATOM   4282 HG21 THR   278     104.675  83.656  65.132  1.00  0.00           H  
ATOM   4283 HG22 THR   278     103.177  83.101  65.586  1.00  0.00           H  
ATOM   4284 HG23 THR   278     104.202  81.904  64.705  1.00  0.00           H  
ATOM   4285  OG1 THR   278     102.177  83.002  63.310  1.00  0.00           O  
ATOM   4286  HG1 THR   278     102.090  82.177  63.794  1.00  0.00           H  
ATOM   4287  C   THR   278     102.229  85.617  64.734  1.00  0.00           C  
ATOM   4288  O   THR   278     102.703  86.046  65.836  1.00  0.00           O  
ATOM   4289  N   THR   279     100.905  85.484  64.522  1.00  0.00           N  
ATOM   4290  H   THR   279     100.610  85.087  63.641  1.00  0.00           H  
ATOM   4291  CA  THR   279      99.881  85.723  65.599  1.00  0.00           C  
ATOM   4292  HA  THR   279     100.206  86.541  66.242  1.00  0.00           H  
ATOM   4293  CB  THR   279      98.485  86.162  65.088  1.00  0.00           C  
ATOM   4294  HB  THR   279      97.719  86.141  65.863  1.00  0.00           H  
ATOM   4295  CG2 THR   279      98.375  87.437  64.248  1.00  0.00           C  
ATOM   4296 HG21 THR   279      99.058  87.367  63.402  1.00  0.00           H  
ATOM   4297 HG22 THR   279      97.391  87.588  63.805  1.00  0.00           H  
ATOM   4298 HG23 THR   279      98.670  88.299  64.846  1.00  0.00           H  
ATOM   4299  OG1 THR   279      98.115  85.120  64.128  1.00  0.00           O  
ATOM   4300  HG1 THR   279      97.549  85.493  63.448  1.00  0.00           H  
ATOM   4301  C   THR   279      99.675  84.446  66.398  1.00  0.00           C  
ATOM   4302  O   THR   279      99.120  84.481  67.481  1.00  0.00           O  
ATOM   4303  N   CYX   280     100.111  83.336  65.863  1.00  0.00           N  
ATOM   4304  H   CYX   280     100.312  83.417  64.876  1.00  0.00           H  
ATOM   4305  CA  CYX   280      99.876  81.979  66.435  1.00  0.00           C  
ATOM   4306  HA  CYX   280      99.854  81.971  67.524  1.00  0.00           H  
ATOM   4307  CB  CYX   280      98.462  81.659  65.854  1.00  0.00           C  
ATOM   4308  HB2 CYX   280      97.769  82.234  66.467  1.00  0.00           H  
ATOM   4309  HB3 CYX   280      98.353  82.091  64.859  1.00  0.00           H  
ATOM   4310  SG  CYX   280      98.101  79.866  65.964  1.00  0.00           S  
ATOM   4311  C   CYX   280     100.994  81.007  65.947  1.00  0.00           C  
ATOM   4312  O   CYX   280     101.223  80.903  64.725  1.00  0.00           O  
ATOM   4313  N   GLN   281     101.726  80.272  66.852  1.00  0.00           N  
ATOM   4314  H   GLN   281     101.479  80.441  67.817  1.00  0.00           H  
ATOM   4315  CA  GLN   281     102.504  79.077  66.516  1.00  0.00           C  
ATOM   4316  HA  GLN   281     102.669  79.109  65.439  1.00  0.00           H  
ATOM   4317  CB  GLN   281     103.793  79.107  67.318  1.00  0.00           C  
ATOM   4318  HB2 GLN   281     104.178  80.102  67.097  1.00  0.00           H  
ATOM   4319  HB3 GLN   281     103.601  78.992  68.385  1.00  0.00           H  
ATOM   4320  CG  GLN   281     104.852  78.005  66.906  1.00  0.00           C  
ATOM   4321  HG2 GLN   281     105.685  77.920  67.604  1.00  0.00           H  
ATOM   4322  HG3 GLN   281     104.367  77.030  66.949  1.00  0.00           H  
ATOM   4323  CD  GLN   281     105.359  78.220  65.492  1.00  0.00           C  
ATOM   4324  OE1 GLN   281     105.838  79.269  65.065  1.00  0.00           O  
ATOM   4325  NE2 GLN   281     105.212  77.257  64.647  1.00  0.00           N  
ATOM   4326 HE21 GLN   281     105.679  77.296  63.752  1.00  0.00           H  
ATOM   4327 HE22 GLN   281     104.735  76.387  64.839  1.00  0.00           H  
ATOM   4328  C   GLN   281     101.675  77.812  66.915  1.00  0.00           C  
ATOM   4329  O   GLN   281     101.128  77.688  68.055  1.00  0.00           O  
ATOM   4330  N   THR   282     101.711  76.745  66.069  1.00  0.00           N  
ATOM   4331  H   THR   282     101.906  76.897  65.090  1.00  0.00           H  
ATOM   4332  CA  THR   282     101.469  75.328  66.411  1.00  0.00           C  
ATOM   4333  HA  THR   282     101.297  75.167  67.475  1.00  0.00           H  
ATOM   4334  CB  THR   282     100.269  74.710  65.643  1.00  0.00           C  
ATOM   4335  HB  THR   282      99.923  73.793  66.120  1.00  0.00           H  
ATOM   4336  CG2 THR   282      99.023  75.557  65.488  1.00  0.00           C  
ATOM   4337 HG21 THR   282      99.237  76.302  64.722  1.00  0.00           H  
ATOM   4338 HG22 THR   282      98.230  74.834  65.295  1.00  0.00           H  
ATOM   4339 HG23 THR   282      98.680  76.116  66.359  1.00  0.00           H  
ATOM   4340  OG1 THR   282     100.480  74.299  64.273  1.00  0.00           O  
ATOM   4341  HG1 THR   282     100.686  75.129  63.836  1.00  0.00           H  
ATOM   4342  C   THR   282     102.796  74.557  66.172  1.00  0.00           C  
ATOM   4343  O   THR   282     103.717  75.044  65.537  1.00  0.00           O  
ATOM   4344  N   PRO   283     102.936  73.324  66.678  1.00  0.00           N  
ATOM   4345  CD  PRO   283     102.092  72.746  67.695  1.00  0.00           C  
ATOM   4346  HD2 PRO   283     101.289  72.297  67.109  1.00  0.00           H  
ATOM   4347  HD3 PRO   283     101.712  73.418  68.464  1.00  0.00           H  
ATOM   4348  CG  PRO   283     102.912  71.619  68.368  1.00  0.00           C  
ATOM   4349  HG2 PRO   283     102.289  70.793  68.708  1.00  0.00           H  
ATOM   4350  HG3 PRO   283     103.621  71.826  69.169  1.00  0.00           H  
ATOM   4351  CB  PRO   283     103.785  71.149  67.246  1.00  0.00           C  
ATOM   4352  HB2 PRO   283     103.186  70.484  66.623  1.00  0.00           H  
ATOM   4353  HB3 PRO   283     104.719  70.690  67.572  1.00  0.00           H  
ATOM   4354  CA  PRO   283     104.029  72.492  66.500  1.00  0.00           C  
ATOM   4355  HA  PRO   283     104.941  72.940  66.895  1.00  0.00           H  
ATOM   4356  C   PRO   283     104.286  72.303  65.029  1.00  0.00           C  
ATOM   4357  O   PRO   283     103.310  72.386  64.294  1.00  0.00           O  
ATOM   4358  N   LYS   284     105.477  71.972  64.558  1.00  0.00           N  
ATOM   4359  H   LYS   284     106.168  71.671  65.229  1.00  0.00           H  
ATOM   4360  CA  LYS   284     105.892  72.060  63.165  1.00  0.00           C  
ATOM   4361  HA  LYS   284     106.978  72.062  63.075  1.00  0.00           H  
ATOM   4362  CB  LYS   284     105.357  70.768  62.496  1.00  0.00           C  
ATOM   4363  HB2 LYS   284     104.269  70.818  62.518  1.00  0.00           H  
ATOM   4364  HB3 LYS   284     105.680  70.733  61.455  1.00  0.00           H  
ATOM   4365  CG  LYS   284     105.813  69.465  63.164  1.00  0.00           C  
ATOM   4366  HG2 LYS   284     106.900  69.389  63.174  1.00  0.00           H  
ATOM   4367  HG3 LYS   284     105.571  69.485  64.227  1.00  0.00           H  
ATOM   4368  CD  LYS   284     105.150  68.186  62.596  1.00  0.00           C  
ATOM   4369  HD2 LYS   284     104.139  68.083  62.990  1.00  0.00           H  
ATOM   4370  HD3 LYS   284     105.308  68.097  61.521  1.00  0.00           H  
ATOM   4371  CE  LYS   284     105.837  66.941  63.194  1.00  0.00           C  
ATOM   4372  HE2 LYS   284     105.632  66.995  64.263  1.00  0.00           H  
ATOM   4373  HE3 LYS   284     105.362  66.089  62.707  1.00  0.00           H  
ATOM   4374  NZ  LYS   284     107.218  66.582  62.901  1.00  0.00           N1+
ATOM   4375  HZ1 LYS   284     107.830  67.109  63.507  1.00  0.00           H  
ATOM   4376  HZ2 LYS   284     107.353  65.618  63.168  1.00  0.00           H  
ATOM   4377  HZ3 LYS   284     107.446  66.727  61.927  1.00  0.00           H  
ATOM   4378  C   LYS   284     105.571  73.315  62.333  1.00  0.00           C  
ATOM   4379  O   LYS   284     106.136  73.304  61.256  1.00  0.00           O  
ATOM   4380  N   GLY   285     104.705  74.276  62.747  1.00  0.00           N  
ATOM   4381  H   GLY   285     104.159  74.054  63.568  1.00  0.00           H  
ATOM   4382  CA  GLY   285     104.158  75.350  61.822  1.00  0.00           C  
ATOM   4383  HA2 GLY   285     105.052  75.700  61.306  1.00  0.00           H  
ATOM   4384  HA3 GLY   285     103.493  74.919  61.074  1.00  0.00           H  
ATOM   4385  C   GLY   285     103.364  76.509  62.281  1.00  0.00           C  
ATOM   4386  O   GLY   285     102.621  76.403  63.236  1.00  0.00           O  
ATOM   4387  N   ALA   286     103.514  77.661  61.664  1.00  0.00           N  
ATOM   4388  H   ALA   286     104.157  77.692  60.886  1.00  0.00           H  
ATOM   4389  CA  ALA   286     102.863  78.956  62.068  1.00  0.00           C  
ATOM   4390  HA  ALA   286     102.530  78.858  63.101  1.00  0.00           H  
ATOM   4391  CB  ALA   286     103.923  80.001  61.995  1.00  0.00           C  
ATOM   4392  HB1 ALA   286     104.637  79.770  62.785  1.00  0.00           H  
ATOM   4393  HB2 ALA   286     104.369  79.954  61.001  1.00  0.00           H  
ATOM   4394  HB3 ALA   286     103.579  81.027  62.130  1.00  0.00           H  
ATOM   4395  C   ALA   286     101.604  79.359  61.260  1.00  0.00           C  
ATOM   4396  O   ALA   286     101.567  79.216  60.039  1.00  0.00           O  
ATOM   4397  N   ILE   287     100.634  80.051  61.899  1.00  0.00           N  
ATOM   4398  H   ILE   287     100.840  80.263  62.865  1.00  0.00           H  
ATOM   4399  CA  ILE   287      99.333  80.406  61.355  1.00  0.00           C  
ATOM   4400  HA  ILE   287      99.294  80.269  60.275  1.00  0.00           H  
ATOM   4401  CB  ILE   287      98.218  79.479  61.868  1.00  0.00           C  
ATOM   4402  HB  ILE   287      98.101  79.671  62.934  1.00  0.00           H  
ATOM   4403  CG2 ILE   287      96.896  79.739  61.104  1.00  0.00           C  
ATOM   4404 HG21 ILE   287      96.742  80.818  61.119  1.00  0.00           H  
ATOM   4405 HG22 ILE   287      96.991  79.333  60.097  1.00  0.00           H  
ATOM   4406 HG23 ILE   287      96.047  79.400  61.697  1.00  0.00           H  
ATOM   4407  CG1 ILE   287      98.625  78.020  61.849  1.00  0.00           C  
ATOM   4408 HG12 ILE   287      98.779  77.736  60.808  1.00  0.00           H  
ATOM   4409 HG13 ILE   287      99.565  77.781  62.345  1.00  0.00           H  
ATOM   4410  CD1 ILE   287      97.595  77.062  62.411  1.00  0.00           C  
ATOM   4411 HD11 ILE   287      96.676  77.009  61.826  1.00  0.00           H  
ATOM   4412 HD12 ILE   287      98.159  76.134  62.505  1.00  0.00           H  
ATOM   4413 HD13 ILE   287      97.370  77.387  63.427  1.00  0.00           H  
ATOM   4414  C   ILE   287      99.115  81.889  61.552  1.00  0.00           C  
ATOM   4415  O   ILE   287      98.449  82.317  62.527  1.00  0.00           O  
ATOM   4416  N   ASN   288      99.647  82.693  60.598  1.00  0.00           N  
ATOM   4417  H   ASN   288     100.250  82.309  59.885  1.00  0.00           H  
ATOM   4418  CA  ASN   288      99.615  84.165  60.650  1.00  0.00           C  
ATOM   4419  HA  ASN   288      99.645  84.503  61.686  1.00  0.00           H  
ATOM   4420  CB  ASN   288     101.029  84.690  60.160  1.00  0.00           C  
ATOM   4421  HB2 ASN   288     101.752  84.165  60.784  1.00  0.00           H  
ATOM   4422  HB3 ASN   288     101.161  84.544  59.088  1.00  0.00           H  
ATOM   4423  CG  ASN   288     101.132  86.207  60.478  1.00  0.00           C  
ATOM   4424  OD1 ASN   288     100.894  86.661  61.562  1.00  0.00           O  
ATOM   4425  ND2 ASN   288     101.260  86.983  59.387  1.00  0.00           N  
ATOM   4426 HD21 ASN   288     101.499  87.928  59.652  1.00  0.00           H  
ATOM   4427 HD22 ASN   288     101.585  86.585  58.517  1.00  0.00           H  
ATOM   4428  C   ASN   288      98.356  84.849  60.026  1.00  0.00           C  
ATOM   4429  O   ASN   288      97.943  85.969  60.402  1.00  0.00           O  
ATOM   4430  N   THR   289      97.710  84.082  59.164  1.00  0.00           N  
ATOM   4431  H   THR   289      98.138  83.202  58.915  1.00  0.00           H  
ATOM   4432  CA  THR   289      96.462  84.327  58.506  1.00  0.00           C  
ATOM   4433  HA  THR   289      96.674  85.195  57.880  1.00  0.00           H  
ATOM   4434  CB  THR   289      96.055  83.222  57.502  1.00  0.00           C  
ATOM   4435  HB  THR   289      96.915  82.955  56.888  1.00  0.00           H  
ATOM   4436  CG2 THR   289      95.355  82.101  58.157  1.00  0.00           C  
ATOM   4437 HG21 THR   289      95.019  81.342  57.450  1.00  0.00           H  
ATOM   4438 HG22 THR   289      95.959  81.596  58.911  1.00  0.00           H  
ATOM   4439 HG23 THR   289      94.452  82.481  58.635  1.00  0.00           H  
ATOM   4440  OG1 THR   289      95.093  83.767  56.704  1.00  0.00           O  
ATOM   4441  HG1 THR   289      94.820  83.038  56.143  1.00  0.00           H  
ATOM   4442  C   THR   289      95.283  84.727  59.449  1.00  0.00           C  
ATOM   4443  O   THR   289      95.063  84.204  60.526  1.00  0.00           O  
ATOM   4444  N   SER   290      94.395  85.587  58.958  1.00  0.00           N  
ATOM   4445  H   SER   290      94.501  85.887  57.999  1.00  0.00           H  
ATOM   4446  CA  SER   290      93.298  86.226  59.678  1.00  0.00           C  
ATOM   4447  HA  SER   290      93.571  86.426  60.714  1.00  0.00           H  
ATOM   4448  CB  SER   290      92.997  87.625  59.100  1.00  0.00           C  
ATOM   4449  HB2 SER   290      92.160  88.162  59.547  1.00  0.00           H  
ATOM   4450  HB3 SER   290      93.922  88.192  59.203  1.00  0.00           H  
ATOM   4451  OG  SER   290      92.710  87.412  57.793  1.00  0.00           O  
ATOM   4452  HG  SER   290      91.802  87.689  57.652  1.00  0.00           H  
ATOM   4453  C   SER   290      91.912  85.569  59.686  1.00  0.00           C  
ATOM   4454  O   SER   290      90.926  86.005  60.271  1.00  0.00           O  
ATOM   4455  N   LEU   291      91.816  84.433  58.986  1.00  0.00           N  
ATOM   4456  H   LEU   291      92.637  84.012  58.573  1.00  0.00           H  
ATOM   4457  CA  LEU   291      90.521  83.750  58.937  1.00  0.00           C  
ATOM   4458  HA  LEU   291      89.820  84.562  58.748  1.00  0.00           H  
ATOM   4459  CB  LEU   291      90.445  82.674  57.837  1.00  0.00           C  
ATOM   4460  HB2 LEU   291      91.303  82.009  57.940  1.00  0.00           H  
ATOM   4461  HB3 LEU   291      89.523  82.102  57.934  1.00  0.00           H  
ATOM   4462  CG  LEU   291      90.411  83.242  56.405  1.00  0.00           C  
ATOM   4463  HG  LEU   291      89.684  84.054  56.391  1.00  0.00           H  
ATOM   4464  CD1 LEU   291      91.739  83.827  55.927  1.00  0.00           C  
ATOM   4465 HD11 LEU   291      92.084  84.519  56.695  1.00  0.00           H  
ATOM   4466 HD12 LEU   291      92.411  82.977  55.815  1.00  0.00           H  
ATOM   4467 HD13 LEU   291      91.568  84.441  55.042  1.00  0.00           H  
ATOM   4468  CD2 LEU   291      90.031  82.177  55.443  1.00  0.00           C  
ATOM   4469 HD21 LEU   291      90.773  81.379  55.433  1.00  0.00           H  
ATOM   4470 HD22 LEU   291      89.064  81.804  55.781  1.00  0.00           H  
ATOM   4471 HD23 LEU   291      89.847  82.548  54.435  1.00  0.00           H  
ATOM   4472  C   LEU   291      90.165  83.016  60.269  1.00  0.00           C  
ATOM   4473  O   LEU   291      91.110  82.431  60.857  1.00  0.00           O  
ATOM   4474  N   PRO   292      88.874  83.003  60.699  1.00  0.00           N  
ATOM   4475  CD  PRO   292      87.824  83.477  59.871  1.00  0.00           C  
ATOM   4476  HD2 PRO   292      87.883  83.156  58.831  1.00  0.00           H  
ATOM   4477  HD3 PRO   292      87.593  84.532  60.019  1.00  0.00           H  
ATOM   4478  CG  PRO   292      86.492  82.900  60.516  1.00  0.00           C  
ATOM   4479  HG2 PRO   292      86.271  81.945  60.040  1.00  0.00           H  
ATOM   4480  HG3 PRO   292      85.619  83.552  60.474  1.00  0.00           H  
ATOM   4481  CB  PRO   292      86.945  82.789  61.991  1.00  0.00           C  
ATOM   4482  HB2 PRO   292      86.410  81.987  62.499  1.00  0.00           H  
ATOM   4483  HB3 PRO   292      86.717  83.743  62.467  1.00  0.00           H  
ATOM   4484  CA  PRO   292      88.435  82.533  61.968  1.00  0.00           C  
ATOM   4485  HA  PRO   292      88.974  82.973  62.807  1.00  0.00           H  
ATOM   4486  C   PRO   292      88.741  81.037  62.336  1.00  0.00           C  
ATOM   4487  O   PRO   292      88.821  80.788  63.542  1.00  0.00           O  
ATOM   4488  N   PHE   293      88.874  80.176  61.349  1.00  0.00           N  
ATOM   4489  H   PHE   293      88.846  80.537  60.407  1.00  0.00           H  
ATOM   4490  CA  PHE   293      89.042  78.758  61.488  1.00  0.00           C  
ATOM   4491  HA  PHE   293      89.222  78.527  62.538  1.00  0.00           H  
ATOM   4492  CB  PHE   293      87.893  77.978  60.934  1.00  0.00           C  
ATOM   4493  HB2 PHE   293      87.807  78.353  59.914  1.00  0.00           H  
ATOM   4494  HB3 PHE   293      88.134  76.919  60.842  1.00  0.00           H  
ATOM   4495  CG  PHE   293      86.526  78.247  61.560  1.00  0.00           C  
ATOM   4496  CD1 PHE   293      86.289  77.808  62.869  1.00  0.00           C  
ATOM   4497  HD1 PHE   293      87.098  77.240  63.304  1.00  0.00           H  
ATOM   4498  CE1 PHE   293      85.097  78.088  63.518  1.00  0.00           C  
ATOM   4499  HE1 PHE   293      85.092  77.841  64.569  1.00  0.00           H  
ATOM   4500  CZ  PHE   293      84.106  78.836  62.914  1.00  0.00           C  
ATOM   4501  HZ  PHE   293      83.158  79.071  63.375  1.00  0.00           H  
ATOM   4502  CE2 PHE   293      84.286  79.138  61.537  1.00  0.00           C  
ATOM   4503  HE2 PHE   293      83.484  79.661  61.036  1.00  0.00           H  
ATOM   4504  CD2 PHE   293      85.541  78.947  60.876  1.00  0.00           C  
ATOM   4505  HD2 PHE   293      85.639  79.211  59.833  1.00  0.00           H  
ATOM   4506  C   PHE   293      90.339  78.211  60.859  1.00  0.00           C  
ATOM   4507  O   PHE   293      90.644  78.677  59.768  1.00  0.00           O  
ATOM   4508  N   GLN   294      90.947  77.243  61.584  1.00  0.00           N  
ATOM   4509  H   GLN   294      90.482  76.957  62.435  1.00  0.00           H  
ATOM   4510  CA  GLN   294      92.008  76.453  61.039  1.00  0.00           C  
ATOM   4511  HA  GLN   294      92.013  76.723  59.983  1.00  0.00           H  
ATOM   4512  CB  GLN   294      93.386  76.847  61.743  1.00  0.00           C  
ATOM   4513  HB2 GLN   294      94.215  76.372  61.218  1.00  0.00           H  
ATOM   4514  HB3 GLN   294      93.592  77.904  61.572  1.00  0.00           H  
ATOM   4515  CG  GLN   294      93.398  76.634  63.238  1.00  0.00           C  
ATOM   4516  HG2 GLN   294      93.925  77.501  63.637  1.00  0.00           H  
ATOM   4517  HG3 GLN   294      92.437  76.584  63.750  1.00  0.00           H  
ATOM   4518  CD  GLN   294      94.158  75.470  63.713  1.00  0.00           C  
ATOM   4519  OE1 GLN   294      94.527  74.499  63.018  1.00  0.00           O  
ATOM   4520  NE2 GLN   294      94.453  75.469  64.966  1.00  0.00           N  
ATOM   4521 HE21 GLN   294      94.767  74.567  65.294  1.00  0.00           H  
ATOM   4522 HE22 GLN   294      94.064  76.181  65.568  1.00  0.00           H  
ATOM   4523  C   GLN   294      91.685  74.950  61.201  1.00  0.00           C  
ATOM   4524  O   GLN   294      90.951  74.690  62.163  1.00  0.00           O  
ATOM   4525  N   ASN   295      92.180  74.053  60.389  1.00  0.00           N  
ATOM   4526  H   ASN   295      92.656  74.410  59.572  1.00  0.00           H  
ATOM   4527  CA  ASN   295      92.162  72.604  60.587  1.00  0.00           C  
ATOM   4528  HA  ASN   295      91.702  72.321  61.534  1.00  0.00           H  
ATOM   4529  CB  ASN   295      91.271  71.798  59.623  1.00  0.00           C  
ATOM   4530  HB2 ASN   295      91.185  70.822  60.102  1.00  0.00           H  
ATOM   4531  HB3 ASN   295      90.298  72.289  59.611  1.00  0.00           H  
ATOM   4532  CG  ASN   295      91.819  71.592  58.194  1.00  0.00           C  
ATOM   4533  OD1 ASN   295      92.962  71.461  57.907  1.00  0.00           O  
ATOM   4534  ND2 ASN   295      90.924  71.760  57.220  1.00  0.00           N  
ATOM   4535 HD21 ASN   295      91.076  71.681  56.224  1.00  0.00           H  
ATOM   4536 HD22 ASN   295      89.961  71.770  57.522  1.00  0.00           H  
ATOM   4537  C   ASN   295      93.493  71.901  60.740  1.00  0.00           C  
ATOM   4538  O   ASN   295      93.549  70.648  60.921  1.00  0.00           O  
ATOM   4539  N   ILE   296      94.601  72.598  60.953  1.00  0.00           N  
ATOM   4540  H   ILE   296      94.483  73.563  61.228  1.00  0.00           H  
ATOM   4541  CA  ILE   296      95.998  72.109  60.788  1.00  0.00           C  
ATOM   4542  HA  ILE   296      96.020  71.434  59.932  1.00  0.00           H  
ATOM   4543  CB  ILE   296      96.985  73.310  60.542  1.00  0.00           C  
ATOM   4544  HB  ILE   296      96.799  74.125  61.242  1.00  0.00           H  
ATOM   4545  CG2 ILE   296      98.429  72.879  60.703  1.00  0.00           C  
ATOM   4546 HG21 ILE   296      98.602  72.557  61.730  1.00  0.00           H  
ATOM   4547 HG22 ILE   296      98.712  72.054  60.050  1.00  0.00           H  
ATOM   4548 HG23 ILE   296      99.108  73.724  60.590  1.00  0.00           H  
ATOM   4549  CG1 ILE   296      96.838  73.977  59.157  1.00  0.00           C  
ATOM   4550 HG12 ILE   296      97.816  74.331  58.829  1.00  0.00           H  
ATOM   4551 HG13 ILE   296      96.699  73.175  58.433  1.00  0.00           H  
ATOM   4552  CD1 ILE   296      95.767  75.067  59.163  1.00  0.00           C  
ATOM   4553 HD11 ILE   296      94.811  74.625  59.442  1.00  0.00           H  
ATOM   4554 HD12 ILE   296      95.992  75.895  59.834  1.00  0.00           H  
ATOM   4555 HD13 ILE   296      95.650  75.351  58.117  1.00  0.00           H  
ATOM   4556  C   ILE   296      96.463  71.338  62.056  1.00  0.00           C  
ATOM   4557  O   ILE   296      97.041  70.282  61.901  1.00  0.00           O  
ATOM   4558  N   HIE   297      96.127  71.687  63.305  1.00  0.00           N  
ATOM   4559  H   HIE   297      95.749  72.623  63.337  1.00  0.00           H  
ATOM   4560  CA  HIE   297      96.675  71.097  64.585  1.00  0.00           C  
ATOM   4561  HA  HIE   297      96.457  70.035  64.465  1.00  0.00           H  
ATOM   4562  CB  HIE   297      98.210  71.364  64.741  1.00  0.00           C  
ATOM   4563  HB2 HIE   297      98.690  71.340  63.763  1.00  0.00           H  
ATOM   4564  HB3 HIE   297      98.469  72.368  65.076  1.00  0.00           H  
ATOM   4565  CG  HIE   297      98.941  70.463  65.682  1.00  0.00           C  
ATOM   4566  ND1 HIE   297      98.992  70.567  67.099  1.00  0.00           N  
ATOM   4567  CE1 HIE   297     100.016  69.696  67.450  1.00  0.00           C  
ATOM   4568  HE1 HIE   297     100.165  69.366  68.468  1.00  0.00           H  
ATOM   4569  NE2 HIE   297     100.508  69.125  66.333  1.00  0.00           N  
ATOM   4570  HE2 HIE   297     101.059  68.283  66.422  1.00  0.00           H  
ATOM   4571  CD2 HIE   297      99.846  69.566  65.247  1.00  0.00           C  
ATOM   4572  HD2 HIE   297     100.144  69.285  64.248  1.00  0.00           H  
ATOM   4573  C   HIE   297      95.940  71.559  65.900  1.00  0.00           C  
ATOM   4574  O   HIE   297      95.432  72.687  65.983  1.00  0.00           O  
ATOM   4575  N   PRO   298      95.709  70.635  66.872  1.00  0.00           N  
ATOM   4576  CD  PRO   298      95.979  69.191  66.774  1.00  0.00           C  
ATOM   4577  HD2 PRO   298      97.021  68.920  66.601  1.00  0.00           H  
ATOM   4578  HD3 PRO   298      95.422  68.800  65.923  1.00  0.00           H  
ATOM   4579  CG  PRO   298      95.504  68.629  68.129  1.00  0.00           C  
ATOM   4580  HG2 PRO   298      96.365  68.451  68.774  1.00  0.00           H  
ATOM   4581  HG3 PRO   298      94.961  67.685  68.093  1.00  0.00           H  
ATOM   4582  CB  PRO   298      94.552  69.664  68.715  1.00  0.00           C  
ATOM   4583  HB2 PRO   298      94.383  69.684  69.791  1.00  0.00           H  
ATOM   4584  HB3 PRO   298      93.656  69.283  68.224  1.00  0.00           H  
ATOM   4585  CA  PRO   298      95.007  71.078  68.122  1.00  0.00           C  
ATOM   4586  HA  PRO   298      94.176  71.710  67.809  1.00  0.00           H  
ATOM   4587  C   PRO   298      95.861  71.819  69.197  1.00  0.00           C  
ATOM   4588  O   PRO   298      95.277  72.580  69.986  1.00  0.00           O  
ATOM   4589  N   ILE   299      97.228  71.689  69.159  1.00  0.00           N  
ATOM   4590  H   ILE   299      97.630  71.086  68.455  1.00  0.00           H  
ATOM   4591  CA  ILE   299      98.152  72.317  70.151  1.00  0.00           C  
ATOM   4592  HA  ILE   299      97.590  72.419  71.079  1.00  0.00           H  
ATOM   4593  CB  ILE   299      99.299  71.390  70.414  1.00  0.00           C  
ATOM   4594  HB  ILE   299      99.846  71.166  69.498  1.00  0.00           H  
ATOM   4595  CG2 ILE   299     100.409  72.118  71.288  1.00  0.00           C  
ATOM   4596 HG21 ILE   299     101.285  71.512  71.516  1.00  0.00           H  
ATOM   4597 HG22 ILE   299     100.747  73.058  70.850  1.00  0.00           H  
ATOM   4598 HG23 ILE   299     100.007  72.321  72.281  1.00  0.00           H  
ATOM   4599  CG1 ILE   299      98.721  70.083  71.004  1.00  0.00           C  
ATOM   4600 HG12 ILE   299      98.002  70.296  71.795  1.00  0.00           H  
ATOM   4601 HG13 ILE   299      98.078  69.514  70.333  1.00  0.00           H  
ATOM   4602  CD1 ILE   299      99.713  69.170  71.674  1.00  0.00           C  
ATOM   4603 HD11 ILE   299     100.212  69.598  72.543  1.00  0.00           H  
ATOM   4604 HD12 ILE   299      99.159  68.280  71.971  1.00  0.00           H  
ATOM   4605 HD13 ILE   299     100.409  68.730  70.960  1.00  0.00           H  
ATOM   4606  C   ILE   299      98.432  73.736  69.738  1.00  0.00           C  
ATOM   4607  O   ILE   299      99.346  74.027  68.959  1.00  0.00           O  
ATOM   4608  N   THR   300      97.656  74.703  70.232  1.00  0.00           N  
ATOM   4609  H   THR   300      96.895  74.262  70.728  1.00  0.00           H  
ATOM   4610  CA  THR   300      97.650  76.107  69.900  1.00  0.00           C  
ATOM   4611  HA  THR   300      98.081  76.283  68.915  1.00  0.00           H  
ATOM   4612  CB  THR   300      96.215  76.598  69.869  1.00  0.00           C  
ATOM   4613  HB  THR   300      96.174  77.650  69.586  1.00  0.00           H  
ATOM   4614  CG2 THR   300      95.286  75.894  68.891  1.00  0.00           C  
ATOM   4615 HG21 THR   300      95.861  75.587  68.018  1.00  0.00           H  
ATOM   4616 HG22 THR   300      94.842  75.010  69.348  1.00  0.00           H  
ATOM   4617 HG23 THR   300      94.511  76.596  68.581  1.00  0.00           H  
ATOM   4618  OG1 THR   300      95.515  76.506  71.063  1.00  0.00           O  
ATOM   4619  HG1 THR   300      95.774  77.277  71.573  1.00  0.00           H  
ATOM   4620  C   THR   300      98.523  76.928  70.896  1.00  0.00           C  
ATOM   4621  O   THR   300      98.320  76.868  72.098  1.00  0.00           O  
ATOM   4622  N   ILE   301      99.329  77.786  70.364  1.00  0.00           N  
ATOM   4623  H   ILE   301      99.512  77.836  69.372  1.00  0.00           H  
ATOM   4624  CA  ILE   301     100.184  78.708  71.108  1.00  0.00           C  
ATOM   4625  HA  ILE   301      99.806  78.809  72.125  1.00  0.00           H  
ATOM   4626  CB  ILE   301     101.611  78.246  71.318  1.00  0.00           C  
ATOM   4627  HB  ILE   301     102.210  78.203  70.408  1.00  0.00           H  
ATOM   4628  CG2 ILE   301     102.297  79.184  72.362  1.00  0.00           C  
ATOM   4629 HG21 ILE   301     102.091  80.233  72.148  1.00  0.00           H  
ATOM   4630 HG22 ILE   301     101.832  79.076  73.342  1.00  0.00           H  
ATOM   4631 HG23 ILE   301     103.353  78.933  72.261  1.00  0.00           H  
ATOM   4632  CG1 ILE   301     101.620  76.798  71.884  1.00  0.00           C  
ATOM   4633 HG12 ILE   301     100.794  76.725  72.592  1.00  0.00           H  
ATOM   4634 HG13 ILE   301     101.379  76.032  71.147  1.00  0.00           H  
ATOM   4635  CD1 ILE   301     102.884  76.297  72.530  1.00  0.00           C  
ATOM   4636 HD11 ILE   301     102.761  75.241  72.771  1.00  0.00           H  
ATOM   4637 HD12 ILE   301     103.692  76.472  71.821  1.00  0.00           H  
ATOM   4638 HD13 ILE   301     103.110  76.760  73.491  1.00  0.00           H  
ATOM   4639  C   ILE   301     100.043  80.066  70.406  1.00  0.00           C  
ATOM   4640  O   ILE   301     100.445  80.315  69.234  1.00  0.00           O  
ATOM   4641  N   GLY   302      99.347  80.930  71.110  1.00  0.00           N  
ATOM   4642  H   GLY   302      98.957  80.757  72.025  1.00  0.00           H  
ATOM   4643  CA  GLY   302      98.940  82.208  70.635  1.00  0.00           C  
ATOM   4644  HA2 GLY   302      99.280  82.891  71.413  1.00  0.00           H  
ATOM   4645  HA3 GLY   302      99.408  82.466  69.685  1.00  0.00           H  
ATOM   4646  C   GLY   302      97.464  82.480  70.494  1.00  0.00           C  
ATOM   4647  O   GLY   302      96.636  81.565  70.757  1.00  0.00           O  
ATOM   4648  N   LYS   303      97.181  83.712  70.066  1.00  0.00           N  
ATOM   4649  H   LYS   303      97.886  84.430  69.974  1.00  0.00           H  
ATOM   4650  CA  LYS   303      95.913  84.238  69.597  1.00  0.00           C  
ATOM   4651  HA  LYS   303      95.105  84.031  70.300  1.00  0.00           H  
ATOM   4652  CB  LYS   303      96.030  85.809  69.349  1.00  0.00           C  
ATOM   4653  HB2 LYS   303      96.962  85.879  68.787  1.00  0.00           H  
ATOM   4654  HB3 LYS   303      95.280  86.140  68.631  1.00  0.00           H  
ATOM   4655  CG  LYS   303      96.239  86.640  70.684  1.00  0.00           C  
ATOM   4656  HG2 LYS   303      95.277  86.571  71.193  1.00  0.00           H  
ATOM   4657  HG3 LYS   303      97.026  86.173  71.275  1.00  0.00           H  
ATOM   4658  CD  LYS   303      96.716  88.027  70.379  1.00  0.00           C  
ATOM   4659  HD2 LYS   303      97.788  87.978  70.187  1.00  0.00           H  
ATOM   4660  HD3 LYS   303      96.261  88.364  69.448  1.00  0.00           H  
ATOM   4661  CE  LYS   303      96.327  89.112  71.426  1.00  0.00           C  
ATOM   4662  HE2 LYS   303      96.321  90.092  70.949  1.00  0.00           H  
ATOM   4663  HE3 LYS   303      95.293  88.845  71.644  1.00  0.00           H  
ATOM   4664  NZ  LYS   303      97.313  89.064  72.577  1.00  0.00           N1+
ATOM   4665  HZ1 LYS   303      97.324  89.930  73.095  1.00  0.00           H  
ATOM   4666  HZ2 LYS   303      97.074  88.286  73.175  1.00  0.00           H  
ATOM   4667  HZ3 LYS   303      98.270  88.921  72.287  1.00  0.00           H  
ATOM   4668  C   LYS   303      95.483  83.493  68.280  1.00  0.00           C  
ATOM   4669  O   LYS   303      95.225  84.117  67.222  1.00  0.00           O  
ATOM   4670  N   CYX   304      95.496  82.137  68.277  1.00  0.00           N  
ATOM   4671  H   CYX   304      95.799  81.715  69.143  1.00  0.00           H  
ATOM   4672  CA  CYX   304      95.125  81.190  67.246  1.00  0.00           C  
ATOM   4673  HA  CYX   304      95.749  81.387  66.374  1.00  0.00           H  
ATOM   4674  CB  CYX   304      95.522  79.733  67.668  1.00  0.00           C  
ATOM   4675  HB2 CYX   304      94.922  79.524  68.554  1.00  0.00           H  
ATOM   4676  HB3 CYX   304      95.230  79.067  66.856  1.00  0.00           H  
ATOM   4677  SG  CYX   304      97.407  79.451  67.818  1.00  0.00           S  
ATOM   4678  C   CYX   304      93.607  81.319  66.856  1.00  0.00           C  
ATOM   4679  O   CYX   304      92.783  81.770  67.703  1.00  0.00           O  
ATOM   4680  N   PRO   305      93.265  81.101  65.589  1.00  0.00           N  
ATOM   4681  CD  PRO   305      94.139  80.740  64.463  1.00  0.00           C  
ATOM   4682  HD2 PRO   305      94.768  79.853  64.543  1.00  0.00           H  
ATOM   4683  HD3 PRO   305      94.731  81.640  64.299  1.00  0.00           H  
ATOM   4684  CG  PRO   305      93.288  80.583  63.269  1.00  0.00           C  
ATOM   4685  HG2 PRO   305      93.271  79.510  63.072  1.00  0.00           H  
ATOM   4686  HG3 PRO   305      93.637  81.247  62.478  1.00  0.00           H  
ATOM   4687  CB  PRO   305      91.898  80.986  63.744  1.00  0.00           C  
ATOM   4688  HB2 PRO   305      91.181  80.368  63.204  1.00  0.00           H  
ATOM   4689  HB3 PRO   305      91.823  82.060  63.571  1.00  0.00           H  
ATOM   4690  CA  PRO   305      91.908  80.791  65.249  1.00  0.00           C  
ATOM   4691  HA  PRO   305      91.323  81.527  65.800  1.00  0.00           H  
ATOM   4692  C   PRO   305      91.501  79.377  65.773  1.00  0.00           C  
ATOM   4693  O   PRO   305      92.388  78.657  66.275  1.00  0.00           O  
ATOM   4694  N   LYS   306      90.197  79.050  65.730  1.00  0.00           N  
ATOM   4695  H   LYS   306      89.574  79.671  65.235  1.00  0.00           H  
ATOM   4696  CA  LYS   306      89.676  77.838  66.367  1.00  0.00           C  
ATOM   4697  HA  LYS   306      90.222  77.448  67.226  1.00  0.00           H  
ATOM   4698  CB  LYS   306      88.177  78.051  66.504  1.00  0.00           C  
ATOM   4699  HB2 LYS   306      87.891  78.996  66.965  1.00  0.00           H  
ATOM   4700  HB3 LYS   306      87.761  77.970  65.500  1.00  0.00           H  
ATOM   4701  CG  LYS   306      87.573  77.016  67.523  1.00  0.00           C  
ATOM   4702  HG2 LYS   306      87.786  76.019  67.137  1.00  0.00           H  
ATOM   4703  HG3 LYS   306      88.075  77.049  68.490  1.00  0.00           H  
ATOM   4704  CD  LYS   306      86.046  77.094  67.807  1.00  0.00           C  
ATOM   4705  HD2 LYS   306      85.461  76.843  66.921  1.00  0.00           H  
ATOM   4706  HD3 LYS   306      85.874  76.265  68.494  1.00  0.00           H  
ATOM   4707  CE  LYS   306      85.504  78.472  68.314  1.00  0.00           C  
ATOM   4708  HE2 LYS   306      85.897  79.322  67.756  1.00  0.00           H  
ATOM   4709  HE3 LYS   306      84.434  78.468  68.106  1.00  0.00           H  
ATOM   4710  NZ  LYS   306      85.540  78.702  69.820  1.00  0.00           N1+
ATOM   4711  HZ1 LYS   306      86.506  78.904  70.031  1.00  0.00           H  
ATOM   4712  HZ2 LYS   306      84.902  79.422  70.129  1.00  0.00           H  
ATOM   4713  HZ3 LYS   306      85.351  77.874  70.367  1.00  0.00           H  
ATOM   4714  C   LYS   306      89.992  76.613  65.513  1.00  0.00           C  
ATOM   4715  O   LYS   306      89.801  76.647  64.291  1.00  0.00           O  
ATOM   4716  N   TYR   307      90.340  75.479  66.126  1.00  0.00           N  
ATOM   4717  H   TYR   307      90.267  75.365  67.127  1.00  0.00           H  
ATOM   4718  CA  TYR   307      90.623  74.232  65.445  1.00  0.00           C  
ATOM   4719  HA  TYR   307      91.117  74.473  64.504  1.00  0.00           H  
ATOM   4720  CB  TYR   307      91.548  73.235  66.331  1.00  0.00           C  
ATOM   4721  HB2 TYR   307      92.471  73.765  66.564  1.00  0.00           H  
ATOM   4722  HB3 TYR   307      90.994  73.058  67.253  1.00  0.00           H  
ATOM   4723  CG  TYR   307      91.923  71.893  65.759  1.00  0.00           C  
ATOM   4724  CD1 TYR   307      92.539  71.767  64.516  1.00  0.00           C  
ATOM   4725  HD1 TYR   307      92.688  72.627  63.879  1.00  0.00           H  
ATOM   4726  CE1 TYR   307      92.951  70.508  64.041  1.00  0.00           C  
ATOM   4727  HE1 TYR   307      93.538  70.413  63.139  1.00  0.00           H  
ATOM   4728  CZ  TYR   307      92.743  69.313  64.813  1.00  0.00           C  
ATOM   4729  OH  TYR   307      93.074  68.108  64.312  1.00  0.00           O  
ATOM   4730  HH  TYR   307      93.614  68.182  63.521  1.00  0.00           H  
ATOM   4731  CE2 TYR   307      92.059  69.426  66.045  1.00  0.00           C  
ATOM   4732  HE2 TYR   307      91.954  68.594  66.726  1.00  0.00           H  
ATOM   4733  CD2 TYR   307      91.621  70.721  66.518  1.00  0.00           C  
ATOM   4734  HD2 TYR   307      91.085  70.826  67.450  1.00  0.00           H  
ATOM   4735  C   TYR   307      89.352  73.487  65.108  1.00  0.00           C  
ATOM   4736  O   TYR   307      88.514  73.194  65.976  1.00  0.00           O  
ATOM   4737  N   VAL   308      89.218  73.044  63.832  1.00  0.00           N  
ATOM   4738  H   VAL   308      89.773  73.443  63.089  1.00  0.00           H  
ATOM   4739  CA  VAL   308      87.992  72.309  63.341  1.00  0.00           C  
ATOM   4740  HA  VAL   308      87.553  71.947  64.271  1.00  0.00           H  
ATOM   4741  CB  VAL   308      87.018  73.140  62.528  1.00  0.00           C  
ATOM   4742  HB  VAL   308      86.290  72.515  62.010  1.00  0.00           H  
ATOM   4743  CG1 VAL   308      86.223  74.053  63.536  1.00  0.00           C  
ATOM   4744 HG11 VAL   308      85.720  73.628  64.405  1.00  0.00           H  
ATOM   4745 HG12 VAL   308      86.867  74.860  63.884  1.00  0.00           H  
ATOM   4746 HG13 VAL   308      85.447  74.629  63.031  1.00  0.00           H  
ATOM   4747  CG2 VAL   308      87.740  74.089  61.547  1.00  0.00           C  
ATOM   4748 HG21 VAL   308      88.281  73.548  60.770  1.00  0.00           H  
ATOM   4749 HG22 VAL   308      86.956  74.605  60.992  1.00  0.00           H  
ATOM   4750 HG23 VAL   308      88.254  74.864  62.115  1.00  0.00           H  
ATOM   4751  C   VAL   308      88.353  71.001  62.535  1.00  0.00           C  
ATOM   4752  O   VAL   308      89.507  70.853  62.209  1.00  0.00           O  
ATOM   4753  N   LYS   309      87.413  70.061  62.365  1.00  0.00           N  
ATOM   4754  H   LYS   309      86.466  70.279  62.642  1.00  0.00           H  
ATOM   4755  CA  LYS   309      87.467  68.900  61.459  1.00  0.00           C  
ATOM   4756  HA  LYS   309      88.478  68.493  61.475  1.00  0.00           H  
ATOM   4757  CB  LYS   309      86.602  67.766  61.967  1.00  0.00           C  
ATOM   4758  HB2 LYS   309      85.553  67.974  61.755  1.00  0.00           H  
ATOM   4759  HB3 LYS   309      86.864  66.868  61.407  1.00  0.00           H  
ATOM   4760  CG  LYS   309      86.813  67.385  63.502  1.00  0.00           C  
ATOM   4761  HG2 LYS   309      87.842  67.084  63.702  1.00  0.00           H  
ATOM   4762  HG3 LYS   309      86.547  68.242  64.121  1.00  0.00           H  
ATOM   4763  CD  LYS   309      85.994  66.107  63.954  1.00  0.00           C  
ATOM   4764  HD2 LYS   309      86.500  65.182  63.678  1.00  0.00           H  
ATOM   4765  HD3 LYS   309      85.962  66.247  65.035  1.00  0.00           H  
ATOM   4766  CE  LYS   309      84.562  66.070  63.478  1.00  0.00           C  
ATOM   4767  HE2 LYS   309      84.141  67.068  63.601  1.00  0.00           H  
ATOM   4768  HE3 LYS   309      84.545  65.695  62.455  1.00  0.00           H  
ATOM   4769  NZ  LYS   309      83.828  65.129  64.413  1.00  0.00           N1+
ATOM   4770  HZ1 LYS   309      84.154  64.175  64.346  1.00  0.00           H  
ATOM   4771  HZ2 LYS   309      84.075  65.401  65.353  1.00  0.00           H  
ATOM   4772  HZ3 LYS   309      82.825  65.123  64.289  1.00  0.00           H  
ATOM   4773  C   LYS   309      87.180  69.263  59.997  1.00  0.00           C  
ATOM   4774  O   LYS   309      87.632  68.508  59.074  1.00  0.00           O  
ATOM   4775  N   SER   310      86.409  70.324  59.803  1.00  0.00           N  
ATOM   4776  H   SER   310      86.101  70.822  60.625  1.00  0.00           H  
ATOM   4777  CA  SER   310      85.865  70.766  58.497  1.00  0.00           C  
ATOM   4778  HA  SER   310      85.154  70.046  58.092  1.00  0.00           H  
ATOM   4779  CB  SER   310      85.138  72.111  58.610  1.00  0.00           C  
ATOM   4780  HB2 SER   310      85.699  72.857  59.174  1.00  0.00           H  
ATOM   4781  HB3 SER   310      84.949  72.432  57.586  1.00  0.00           H  
ATOM   4782  OG  SER   310      83.961  71.903  59.327  1.00  0.00           O  
ATOM   4783  HG  SER   310      83.319  71.503  58.735  1.00  0.00           H  
ATOM   4784  C   SER   310      86.995  70.991  57.473  1.00  0.00           C  
ATOM   4785  O   SER   310      88.040  71.566  57.777  1.00  0.00           O  
ATOM   4786  N   THR   311      86.892  70.296  56.321  1.00  0.00           N  
ATOM   4787  H   THR   311      86.099  69.694  56.151  1.00  0.00           H  
ATOM   4788  CA  THR   311      87.889  70.521  55.247  1.00  0.00           C  
ATOM   4789  HA  THR   311      88.868  70.770  55.656  1.00  0.00           H  
ATOM   4790  CB  THR   311      88.102  69.227  54.405  1.00  0.00           C  
ATOM   4791  HB  THR   311      88.698  69.386  53.505  1.00  0.00           H  
ATOM   4792  CG2 THR   311      88.898  68.189  55.229  1.00  0.00           C  
ATOM   4793 HG21 THR   311      89.010  67.355  54.536  1.00  0.00           H  
ATOM   4794 HG22 THR   311      89.890  68.617  55.375  1.00  0.00           H  
ATOM   4795 HG23 THR   311      88.433  67.968  56.190  1.00  0.00           H  
ATOM   4796  OG1 THR   311      86.899  68.702  54.072  1.00  0.00           O  
ATOM   4797  HG1 THR   311      86.699  68.840  53.144  1.00  0.00           H  
ATOM   4798  C   THR   311      87.630  71.718  54.271  1.00  0.00           C  
ATOM   4799  O   THR   311      88.523  72.047  53.478  1.00  0.00           O  
ATOM   4800  N   LYS   312      86.431  72.208  54.234  1.00  0.00           N  
ATOM   4801  H   LYS   312      85.793  71.814  54.911  1.00  0.00           H  
ATOM   4802  CA  LYS   312      85.991  73.404  53.418  1.00  0.00           C  
ATOM   4803  HA  LYS   312      86.763  74.162  53.552  1.00  0.00           H  
ATOM   4804  CB  LYS   312      85.911  73.002  51.914  1.00  0.00           C  
ATOM   4805  HB2 LYS   312      86.756  72.458  51.494  1.00  0.00           H  
ATOM   4806  HB3 LYS   312      85.139  72.237  51.830  1.00  0.00           H  
ATOM   4807  CG  LYS   312      85.700  74.233  50.949  1.00  0.00           C  
ATOM   4808  HG2 LYS   312      85.539  75.225  51.373  1.00  0.00           H  
ATOM   4809  HG3 LYS   312      86.660  74.312  50.440  1.00  0.00           H  
ATOM   4810  CD  LYS   312      84.597  73.934  49.980  1.00  0.00           C  
ATOM   4811  HD2 LYS   312      83.693  73.718  50.550  1.00  0.00           H  
ATOM   4812  HD3 LYS   312      84.416  74.838  49.399  1.00  0.00           H  
ATOM   4813  CE  LYS   312      84.847  72.992  48.758  1.00  0.00           C  
ATOM   4814  HE2 LYS   312      85.659  73.430  48.178  1.00  0.00           H  
ATOM   4815  HE3 LYS   312      85.224  72.037  49.123  1.00  0.00           H  
ATOM   4816  NZ  LYS   312      83.701  72.759  47.809  1.00  0.00           N1+
ATOM   4817  HZ1 LYS   312      83.969  72.806  46.836  1.00  0.00           H  
ATOM   4818  HZ2 LYS   312      83.159  71.939  48.043  1.00  0.00           H  
ATOM   4819  HZ3 LYS   312      83.090  73.562  47.752  1.00  0.00           H  
ATOM   4820  C   LYS   312      84.819  74.251  54.031  1.00  0.00           C  
ATOM   4821  O   LYS   312      83.805  73.703  54.480  1.00  0.00           O  
ATOM   4822  N   LEU   313      85.001  75.601  54.252  1.00  0.00           N  
ATOM   4823  H   LEU   313      85.811  76.001  53.800  1.00  0.00           H  
ATOM   4824  CA  LEU   313      84.009  76.501  54.783  1.00  0.00           C  
ATOM   4825  HA  LEU   313      83.047  76.020  54.607  1.00  0.00           H  
ATOM   4826  CB  LEU   313      84.201  76.695  56.332  1.00  0.00           C  
ATOM   4827  HB2 LEU   313      85.197  77.115  56.475  1.00  0.00           H  
ATOM   4828  HB3 LEU   313      83.474  77.464  56.593  1.00  0.00           H  
ATOM   4829  CG  LEU   313      84.023  75.481  57.263  1.00  0.00           C  
ATOM   4830  HG  LEU   313      84.628  74.684  56.831  1.00  0.00           H  
ATOM   4831  CD1 LEU   313      84.412  75.841  58.727  1.00  0.00           C  
ATOM   4832 HD11 LEU   313      85.498  75.929  58.740  1.00  0.00           H  
ATOM   4833 HD12 LEU   313      84.073  76.777  59.171  1.00  0.00           H  
ATOM   4834 HD13 LEU   313      84.222  74.992  59.383  1.00  0.00           H  
ATOM   4835  CD2 LEU   313      82.563  75.140  57.291  1.00  0.00           C  
ATOM   4836 HD21 LEU   313      82.259  74.682  56.350  1.00  0.00           H  
ATOM   4837 HD22 LEU   313      82.497  74.390  58.079  1.00  0.00           H  
ATOM   4838 HD23 LEU   313      81.991  76.028  57.561  1.00  0.00           H  
ATOM   4839  C   LEU   313      84.041  77.832  54.073  1.00  0.00           C  
ATOM   4840  O   LEU   313      84.857  78.690  54.378  1.00  0.00           O  
ATOM   4841  N   ARG   314      83.129  77.975  53.118  1.00  0.00           N  
ATOM   4842  H   ARG   314      82.445  77.243  52.988  1.00  0.00           H  
ATOM   4843  CA  ARG   314      83.175  79.114  52.181  1.00  0.00           C  
ATOM   4844  HA  ARG   314      83.915  79.875  52.428  1.00  0.00           H  
ATOM   4845  CB  ARG   314      83.672  78.628  50.834  1.00  0.00           C  
ATOM   4846  HB2 ARG   314      83.218  77.640  50.757  1.00  0.00           H  
ATOM   4847  HB3 ARG   314      83.347  79.257  50.005  1.00  0.00           H  
ATOM   4848  CG  ARG   314      85.208  78.418  50.901  1.00  0.00           C  
ATOM   4849  HG2 ARG   314      85.670  79.388  51.083  1.00  0.00           H  
ATOM   4850  HG3 ARG   314      85.560  77.756  51.691  1.00  0.00           H  
ATOM   4851  CD  ARG   314      85.767  77.907  49.591  1.00  0.00           C  
ATOM   4852  HD2 ARG   314      86.815  77.643  49.732  1.00  0.00           H  
ATOM   4853  HD3 ARG   314      85.229  77.006  49.296  1.00  0.00           H  
ATOM   4854  NE  ARG   314      85.614  78.903  48.517  1.00  0.00           N  
ATOM   4855  HE  ARG   314      84.731  78.867  48.027  1.00  0.00           H  
ATOM   4856  CZ  ARG   314      86.507  79.706  48.017  1.00  0.00           C  
ATOM   4857  NH1 ARG   314      87.744  79.845  48.482  1.00  0.00           N1+
ATOM   4858 HH11 ARG   314      88.044  79.235  49.229  1.00  0.00           H  
ATOM   4859 HH12 ARG   314      88.324  80.594  48.129  1.00  0.00           H  
ATOM   4860  NH2 ARG   314      86.176  80.464  46.980  1.00  0.00           N  
ATOM   4861 HH21 ARG   314      85.271  80.419  46.533  1.00  0.00           H  
ATOM   4862 HH22 ARG   314      86.758  81.194  46.595  1.00  0.00           H  
ATOM   4863  C   ARG   314      81.890  79.916  52.114  1.00  0.00           C  
ATOM   4864  O   ARG   314      80.905  79.298  51.798  1.00  0.00           O  
ATOM   4865  N   LEU   315      81.991  81.210  52.357  1.00  0.00           N  
ATOM   4866  H   LEU   315      82.908  81.603  52.195  1.00  0.00           H  
ATOM   4867  CA  LEU   315      80.826  82.097  52.537  1.00  0.00           C  
ATOM   4868  HA  LEU   315      79.952  81.484  52.760  1.00  0.00           H  
ATOM   4869  CB  LEU   315      81.167  82.946  53.731  1.00  0.00           C  
ATOM   4870  HB2 LEU   315      81.362  82.283  54.574  1.00  0.00           H  
ATOM   4871  HB3 LEU   315      82.059  83.557  53.596  1.00  0.00           H  
ATOM   4872  CG  LEU   315      80.104  83.833  54.151  1.00  0.00           C  
ATOM   4873  HG  LEU   315      79.630  84.237  53.257  1.00  0.00           H  
ATOM   4874  CD1 LEU   315      78.947  83.273  55.022  1.00  0.00           C  
ATOM   4875 HD11 LEU   315      79.100  82.989  56.063  1.00  0.00           H  
ATOM   4876 HD12 LEU   315      78.074  83.915  55.132  1.00  0.00           H  
ATOM   4877 HD13 LEU   315      78.433  82.480  54.479  1.00  0.00           H  
ATOM   4878  CD2 LEU   315      80.762  85.100  54.839  1.00  0.00           C  
ATOM   4879 HD21 LEU   315      81.380  84.622  55.599  1.00  0.00           H  
ATOM   4880 HD22 LEU   315      81.413  85.646  54.157  1.00  0.00           H  
ATOM   4881 HD23 LEU   315      79.999  85.739  55.284  1.00  0.00           H  
ATOM   4882  C   LEU   315      80.357  82.778  51.225  1.00  0.00           C  
ATOM   4883  O   LEU   315      81.224  83.298  50.527  1.00  0.00           O  
ATOM   4884  N   ALA   316      79.053  82.754  50.875  1.00  0.00           N  
ATOM   4885  H   ALA   316      78.434  82.234  51.481  1.00  0.00           H  
ATOM   4886  CA  ALA   316      78.514  83.545  49.778  1.00  0.00           C  
ATOM   4887  HA  ALA   316      79.181  83.375  48.933  1.00  0.00           H  
ATOM   4888  CB  ALA   316      77.155  82.976  49.406  1.00  0.00           C  
ATOM   4889  HB1 ALA   316      76.456  82.951  50.242  1.00  0.00           H  
ATOM   4890  HB2 ALA   316      76.655  83.565  48.637  1.00  0.00           H  
ATOM   4891  HB3 ALA   316      77.231  81.930  49.109  1.00  0.00           H  
ATOM   4892  C   ALA   316      78.523  85.089  50.065  1.00  0.00           C  
ATOM   4893  O   ALA   316      78.158  85.477  51.180  1.00  0.00           O  
ATOM   4894  N   THR   317      78.818  85.835  49.018  1.00  0.00           N  
ATOM   4895  H   THR   317      79.324  85.393  48.263  1.00  0.00           H  
ATOM   4896  CA  THR   317      78.636  87.324  49.122  1.00  0.00           C  
ATOM   4897  HA  THR   317      78.077  87.576  50.023  1.00  0.00           H  
ATOM   4898  CB  THR   317      79.992  87.999  49.198  1.00  0.00           C  
ATOM   4899  HB  THR   317      79.992  89.045  48.894  1.00  0.00           H  
ATOM   4900  CG2 THR   317      80.769  87.837  50.623  1.00  0.00           C  
ATOM   4901 HG21 THR   317      81.827  88.078  50.527  1.00  0.00           H  
ATOM   4902 HG22 THR   317      80.383  88.440  51.446  1.00  0.00           H  
ATOM   4903 HG23 THR   317      80.709  86.779  50.876  1.00  0.00           H  
ATOM   4904  OG1 THR   317      80.921  87.536  48.234  1.00  0.00           O  
ATOM   4905  HG1 THR   317      80.679  88.060  47.467  1.00  0.00           H  
ATOM   4906  C   THR   317      77.875  87.934  47.971  1.00  0.00           C  
ATOM   4907  O   THR   317      77.140  88.915  48.104  1.00  0.00           O  
ATOM   4908  N   GLY   318      77.950  87.248  46.864  1.00  0.00           N  
ATOM   4909  H   GLY   318      78.555  86.443  46.782  1.00  0.00           H  
ATOM   4910  CA  GLY   318      77.225  87.509  45.591  1.00  0.00           C  
ATOM   4911  HA2 GLY   318      77.042  88.581  45.510  1.00  0.00           H  
ATOM   4912  HA3 GLY   318      77.931  87.076  44.882  1.00  0.00           H  
ATOM   4913  C   GLY   318      75.904  86.786  45.451  1.00  0.00           C  
ATOM   4914  O   GLY   318      75.718  85.787  46.184  1.00  0.00           O  
ATOM   4915  N   LEU   319      75.020  87.237  44.553  1.00  0.00           N  
ATOM   4916  H   LEU   319      75.335  88.049  44.041  1.00  0.00           H  
ATOM   4917  CA  LEU   319      73.857  86.454  44.123  1.00  0.00           C  
ATOM   4918  HA  LEU   319      73.331  86.192  45.042  1.00  0.00           H  
ATOM   4919  CB  LEU   319      72.935  87.349  43.306  1.00  0.00           C  
ATOM   4920  HB2 LEU   319      72.032  86.782  43.080  1.00  0.00           H  
ATOM   4921  HB3 LEU   319      72.627  88.224  43.879  1.00  0.00           H  
ATOM   4922  CG  LEU   319      73.589  87.978  42.028  1.00  0.00           C  
ATOM   4923  HG  LEU   319      74.645  88.178  42.206  1.00  0.00           H  
ATOM   4924  CD1 LEU   319      73.412  87.015  40.790  1.00  0.00           C  
ATOM   4925 HD11 LEU   319      72.473  86.474  40.903  1.00  0.00           H  
ATOM   4926 HD12 LEU   319      73.540  87.565  39.858  1.00  0.00           H  
ATOM   4927 HD13 LEU   319      74.230  86.294  40.803  1.00  0.00           H  
ATOM   4928  CD2 LEU   319      72.844  89.263  41.705  1.00  0.00           C  
ATOM   4929 HD21 LEU   319      73.160  89.754  40.784  1.00  0.00           H  
ATOM   4930 HD22 LEU   319      71.777  89.060  41.623  1.00  0.00           H  
ATOM   4931 HD23 LEU   319      73.056  89.831  42.611  1.00  0.00           H  
ATOM   4932  C   LEU   319      74.198  85.120  43.413  1.00  0.00           C  
ATOM   4933  O   LEU   319      75.314  84.921  42.862  1.00  0.00           O  
ATOM   4934  N   ARG   320      73.187  84.289  43.353  1.00  0.00           N  
ATOM   4935  H   ARG   320      72.361  84.617  43.833  1.00  0.00           H  
ATOM   4936  CA  ARG   320      73.113  82.971  42.563  1.00  0.00           C  
ATOM   4937  HA  ARG   320      73.990  82.374  42.813  1.00  0.00           H
[truncated: 1,480,492 more chars]
